# Supplementary material for: Factors driving effective population size and pan-genome evolution in bacteria
Source: BMC Evol Biol. 2018 Oct 12;18:153. doi: 10.1186/s12862-018-1272-4 (PMC6186134; doi:10.1186/s12862-018-1272-4)
Supplement: Supplementary file 1 — Table S1. Data summary. (XLSX 84 kb) [file 12862_2018_1272_MOESM1_ESM.xlsx]

## Sheet: Feuil1
					Universal Genes					Core Gene
Species	Strains	Genome Size (Mb)	Life Style	GC %	h/m	r/m (CFML)	dN/dS (0.1<dS<0.3)	dN/dS (all)	Ne	h/m	r/m (CFML)	dN/dS (0.1<dS<0.3)	dN/dS (all)	Ne	Adjusted pan-genome
Acinetobacter baumannii	363	4.01980082902	free_living	39.0429025223	1.03407808621	2.04239006322	0.015503875969	0.0194174757282	413747407.839	1.14917285271	1.99199213825	0.0523255813953	0.0510638297872	356772759.866	6389.93205288
Acinetobacter pittii	34	4.0212	free_living	38.7842	1.2890974084	2.32465884988	0.039886039886	0.038963327437	333479454.397	1.31576231095	3.97643335346	0.0501319261214	0.0477223427332	361121949.6	2693.64603207
Actinobacillus pleuropneumoniae	15	2.27236913043	animal_pathogen	41.157126087	0.791605301915	6.12540329005	0.0725009033869	0.2340862423	280613839.507	1.29469622236	4.96354442614	0.106060606061	0.0972983591835	283128807.524	973.410818419
Aeromonas hydrophila	29	4.85646560976	free_living	61.3051317073	0.587594988704	2.24060218618	0.0331491712707	0.0430839002268	349475037.574	0.698336020358	0.847064978619	NA	0.0353488372093	NA	2560.29439175
Aggregatibacter actinomycetemcomitans	20	2.18749576923	commensal	44.3973	1.49117920149	4.16056457148	0.591750087428	0.253459141389	67507344.4535	0.189874285714	2.76362658762	0.192857142857	0.146110056926	217149092.61	952.542520189
Bacillus amyloliquefaciens	31	4.08667916667	free_living	46.1852416667	0.328863898501	0.370619111741	0.0451612903226	0.0493392453487	322649553.989	0.347983518759	0.278160118012	0.0938548657718	0.0876865671642	296159865.002	2929.29767807
Bacillus anthracis	21	5.42669035398	animal_pathogen	35.1859106195	0.25	2.99902431678	NA	0.5	NA	0.241945672773	0.85464888822	NA	0.666666666667	NA	1661.29055889
Bacillus cereus	169	5.75466234568	free_living	35.2176674897	1.06346878928	2.5835734129	0.0286811798578	0.0450549450549	361887822.406	1.4084124462	2.14942429422	0.0692307692308	0.055956368873	328044540.254	8479.40561919
Bacillus coagulans	15	3.296639	free_living	46.73	1.12075198843	6.76293676813	0.0858082056352	0.0780141843972	265313259.785	1.38081086466	5.18603720105	0.140902392278	0.138047138047	252290435.534	2030.90263323
Bacillus licheniformis	15	4.29817136364	free_living	45.9318181818	0.626666666667	0.296245158842	NA	0.105263157895	NA	0.963233324404	2.0191364496	NA	0.212121212121	NA	1831.39862029
Bacillus methylotrophicus	24	3.99684233333	free_living	46.3814586207	0.662790697674	4.8016959386	0.039886039886	0.039755351682	333479454.397	0.824301569771	0.689974788462	0.119218033622	0.113956843969	270532892.684	1662.35951367
Bacillus pumilus	26	3.72804774194	free_living	41.492016129	0.57748417286	2.83173667739	0.0294348184818	0.0440097799511	359670448.675	0.62305987655	0.666025967172	0.0887573964497	0.0637604400081	302067691.242	1722.17882035
Bacillus subtilis	54	4.12654443182	free_living	43.7027340909	0.47283923466	0.365799223069	0.0452674897119	0.0432584815787	322444029.851	0.6083630662	0.289796139064	0.0428571428571	0.0422806067173	376949135.098	3637.69057065
Bacillus thuringiensis	24	6.11565164384	animal_pathogen	35.0030465753	0.314655172414	2.87585768082	0.0247349823322	0.0276729997595	374491212.634	0.457632004099	0.961389950756	0.0896358543417	0.0596159116085	301027710.275	5400.21871008
Bacteroides fragilis	66	5.45355980769	commensal	43.4678951923	0.302962876215	0.663881028971	0.0471698113208	0.0444444444444	318837437.752	0.306987522282	0.385699902237	0.0973451327434	0.0955882352941	292282298.076	5884.26627918
Bifidobacterium bifidum	19	2.20993428571	commensal	62.7115384615	0.921212121212	4.3601647339	0.0611799304875	0.0612244897959	295841007.203	0.997868144753	0.325914485704	0.110891523935	0.111111111111	278346923.465	887.607407623
Bifidobacterium breve	26	2.30116242424	commensal	58.77205	1.45431789737	1.54618404862	0.0698924731183	0.0682611752648	283915466.698	1.61554341612	1.39280622083	0.125382262997	0.12426035503	265060817.472	1056.70899899
Bifidobacterium longum	40	2.4646825	commensal	59.8094067797	1.28571428571	3.79679588804	0.0386931496823	0.0411124546554	336115447.627	1.15267772744	2.82902041057	0.101851851852	0.0994508846858	287459624.45	1673.46686357
Bordetella bronchiseptica	40	5.24891484848	animal_pathogen	68.1257575758	0.508580343214	1.31468306493	0.0255474452555	0.0258620689655	371746686.95	0.631298300974	1.24607604215	0.0477894479727	0.0468164794007	365968148.193	2015.40569337
Bordetella pertussis	32	3.69379097015	animal_pathogen	67.4020895522	1.35096153846	17.9114697282	0.465648854962	0.465648854962	95477591.0941	0.0794108229267	1.0468515016	NA	0.5	NA	1653.32214944
Borrelia burgdorferi	14	1.1859964878	animal_pathogen	28.3349707317	0.78171641791	2.06996593584	0.0887096774194	0.0888888888889	262270313.101	0.764726426077	0.903753690772	0.126903553299	0.127071823204	263747847.523	830.98514764
Brachyspira hyodysenteriae	19	3.05181095238	animal_pathogen	27.0113	1.1646778043	3.36589876444	0.0269230769231	0.0269541778976	367284366.143	1.21455938697	3.7757321571	0.0582010582011	0.0582524271845	345915110.594	983.443075642
Bradyrhizobium japonicum	17	9.15084047619	plant_commensal	63.6571428571	0.96036263968	3.467735979	0.0125	0.027636042363	431611869.948	0.657257446364	1.35948151681	0.0380228136882	0.0454545454545	388936429.001	7163.43182371
Brucella abortus	39	3.29129508982	animal_pathogen	57.2054479042	0.306010928962	1.31689096208	NA	0.333333333333	NA	0.259051504335	0.534833583917	NA	0.6	NA	1076.74941997
Brucella melitensis	25	3.29230625	animal_pathogen	57.223025	0.141732283465	0.858213466979	NA	0.5	NA	0.20516357903	0.557130210691	NA	0.615384615385	NA	988.218377755
Brucella suis	21	3.32083436364	animal_pathogen	57.2206781818	0.316770186335	1.9769310604	NA	0.384615384615	NA	0.241601028774	0.381958962118	NA	0.652173913043	NA	1111.55042018
Burkholderia cenocepacia	21	7.69713258065	free_living	66.8714225806	0.580218249362	2.24943025936	0.019822639541	0.0247641509434	393189088.694	0.604618831161	1.27179962249	0.0411985018727	0.0426842870238	380911107.943	5007.18899793
Burkholderia cepacia	53	8.33828011111	free_living	66.7063455556	0.755780346821	1.64050532774	0.018779342723	0.020725388601	397729294.796	0.767363841275	0.676308573779	0.0349854227405	0.0407450523865	397229411.889	5620.69241217
Burkholderia multivorans	27	6.90025378378	free_living	67.0618918919	0.333148712268	1.34063041875	0.0127188902819	0.0165562913907	430176828.576	0.326374505214	0.305334271426	0.046511627907	0.0338248048569	368706745.678	3861.02196496
Burkholderia pseudomallei	174	7.14722332487	free_living	68.1077454315	0.793776693106	0.463112562242	0.0185185185185	0.0198675496689	398902172.774	1.04091884083	0.195154368656	0.0588235294118	0.0592105263158	344825604.286	3814.15913016
Burkholderia stagnalis	24	7.64343111111	free_living	67.6222222222	0.997903563941	0.595327905582	0.0253623188406	0.0253623188406	372364639.602	1.23570084971	0.536060933114	0.0542635658915	0.0552884615385	353070482.914	2924.5556969
Burkholderia territorii	25	6.89213580645	free_living	66.6580645161	0.347859922179	0.31084397278	0.0273224043716	0.0280898876404	366029733.298	0.552264494154	0.279443092762	0.047619047619	0.0479898989899	366329337.616	3123.98601995
Burkholderia ubonensis	188	7.52502743083	free_living	67.2357964427	1.00404263139	6.1856235895	0.025	0.0254957507082	373586629.121	1.10343644096	0.554067945135	0.0514469453376	0.0560420315236	358493835.862	5729.57291539
Burkholderia vietnamiensis	29	6.86852583333	free_living	67.0629027778	1.48254620123	3.55626815151	0.0253807106599	0.0254777070064	372303055.258	1.32716790776	1.1351090671	0.0529606544605	0.049853372434	355545572.315	3903.16791675
Campylobacter fetus	22	1.86594935484	animal_pathogen	33.6673464286	0.102668017562	1.04130827926	0.112235446673	0.0725527831094	240503832.759	0.0880172437464	0.261605081725	0.121953541508	0.0949571836346	268073664.402	1289.95960436
Campylobacter jejuni	345	1.71711073906	animal_pathogen	30.4685631976	1.62886340977	3.07570412029	0.0223463687151	0.0209059233449	383089898.534	1.71215561935	5.00869334108	0.0563002680965	0.048951048951	349310799.923	1200.98869591
Chlamydia psittaci	17	1.19581388889	intracellular_pathogen	39.0375296296	0.275665800014	1.79853091976	0.0833333333333	0.0884955752212	267984650.731	0.23554233256	0.0467291807921	0.0939226519337	0.105470162748	296083306.766	606.183503893
Chlamydia trachomatis	68	1.44271992188	intracellular_pathogen	41.0435257812	1.24266027561	2.60259739305	0.267326732673	0.277227722772	155506781.023	2.25596402034	1.14810453004	0.336448598131	0.340909090909	151274593.032	511.442587042
Citrobacter freundii	22	5.27213471698	free_living	51.6499641509	0.931089108911	1.0427264736	0.037633809099	0.0283553496883	338521589.371	0.64246063354	1.00154422908	0.0664206642066	0.0461893764434	332330898.38	3690.78549265
Clostridium botulinum	74	3.80489368098	free_living	27.9481877301	0.706756512845	3.50599339185	0.0505704811151	0.0274111506367	312718240.01	0.656683964537	0.559451641548	0.0383141762452	0.0221238314133	388174213.063	5139.09276034
Clostridium perfringens	15	3.52985666667	free_living	28.2392388889	0.66993006993	4.79171972246	0.03125	0.0314465408805	354544037.371	0.855797249629	1.94352931935	0.0730994152047	0.0665634674923	322400673.842	2130.95600528
Comamonas testosteroni	20	5.573342	free_living	61.40006	0.865364492501	1.15442323011	0.0140080107972	0.0301222565915	422180591.62	0.644023604846	1.06916891662	0.0797882704423	0.0652173913043	313265364.866	3670.3600756
Corynebacterium diphtheriae	18	2.43461958333	animal_pathogen	53.5291666667	1.59315589354	6.27337380208	0.0584795321637	0.0581655480984	299860134.325	1.69177088158	2.97417014098	0.131868131868	0.132075471698	259559801.722	1108.97858186
Corynebacterium pseudotuberculosis	26	2.34107243243	animal_pathogen	52.1702702703	0.4609375	0.661219312751	0.09	0.121359223301	260946392.509	0.302749162219	0.283807962639	0.137931034483	0.169291338583	254633849.572	623.699590858
Dehalococcoides mccartyi	15	1.421365625	free_living	47.4125	0.142693409742	1.33995526398	0.0894688568332	0.0827913956978	261489238.9	0.215596758207	1.48247900892	0.171092934215	0.10701754386	230701029.171	946.890647515
Enterobacter aerogenes	67	5.23946760417	commensal	54.966909375	2.53651938683	1.09349810762	0.0529411764706	0.188721348502	308676985.643	1.1047430408	1.70556175597	0.0628415300546	0.0615384615385	338041563.813	2964.91024092
Enterobacter asburiae	35	4.94198042553	commensal	55.6916382979	1.33946830266	1.46396977443	0.0394045081702	0.0871069169233	334534429.257	0.728103865606	0.959785902492	0.056	0.0435	349857002.227	3671.28103984
Enterobacter cloacae	221	4.99472384615	commensal	55.0943695876	2.02579060485	1.53816590299	0.0314960629921	0.110152075627	353871025.211	1.69414901013	0.717055152331	0.0470336852689	0.0382841328413	367579432.402	7080.88917148
Enterobacter hormaechei	39	5.09606885246	commensal	54.968852459	0.972419928826	1.37778676793	0.0325203252033	0.034908790941	351122205.279	0.599600161473	1.10825499313	0.0714285714286	0.0515600591423	324803371.311	3128.92096734
Enterococcus faecalis	179	3.05658051919	commensal	37.3572162528	0.863603209336	4.5213840425	0.0289855072464	0.029197080292	360985819.16	1.44729424104	3.22874897534	0.0666666666667	0.0666666666667	331948991.809	2594.76026066
Enterococcus faecium	181	2.90917669048	commensal	38.0242940334	0.867119901112	2.0076279897	0.0377358490566	0.0318225650916	338287048.81	1.37146624323	2.23314454914	0.100961538462	0.0909090909091	288396669.257	2994.04379794
Escherichia albertii	31	4.7702565625	commensal	49.590625	1.4676180022	1.76702518692	0.0531561461794	0.0553254873717	308318972.921	0.895494611893	0.909774889743	0.103779788223	0.10502283105	285455880.27	2708.79955667
Escherichia coli	400	5.13930008292	commensal	50.5697209554	0.586538461538	0.902670282033	0.0149253731343	0.0217391304348	416911778.112	0.637561612527	0.730324650774	0.0438247011952	0.0378787878788	374704250.0	10558.8648982
Fusobacterium nucleatum	30	2.33107682927	commensal	27.1075634146	0.975374460523	5.00359855918	0.0436681222707	0.032154340836	325588485.849	0.991019308487	2.41724761051	0.0510576493371	0.0397877984085	359265224.485	2005.51334396
Gallibacterium anatis	21	2.492255	commensal	39.7722545455	1.35410334347	2.5870539727	0.0353535353535	0.0372970672951	343926342.712	1.63333819644	1.62287365619	0.0693641618497	0.0704460560784	327845116.696	1349.11277553
Gardnerella vaginalis	25	1.61314978261	animal_pathogen	42.3	0.582439184208	2.92064709449	0.0275689223058	0.0691365227538	365263908.323	0.642166092798	1.67028218296	0.0703125	0.0729788362557	326437522.37	939.213647805
Haemophilus influenzae	89	1.8705657377	animal_pathogen	38.0959016393	0.881906496661	3.80271196372	0.0323450134771	0.0369426751592	351586801.731	0.789237060386	1.68909536866	0.0698691436708	0.0678782570615	327093375.977	1470.18821942
Haemophilus parainfluenzae	15	2.02616235294	commensal	39.2882352941	1.11069609508	11.3204641323	0.026936026936	0.0282208588957	367243401.29	1.22229555454	5.1336715171	0.0641711229947	0.0538286580743	335885588.64	1149.10695066
Helicobacter pylori	303	1.6306014902	animal_pathogen	38.9508101961	2.19805789667	13.0798676481	0.0627170582227	0.0664928292047	293626583.357	2.41256798174	1.54847151417	0.146446078431	0.139022051774	248034472.453	1130.53468659
Kingella kingae	41	2.00099304348	commensal	46.6586956522	0.958770614693	3.34716620007	0.10457250067	0.105263157895	247093887.192	1.14876389009	2.67799003532	0.184331797235	0.185	222288436.575	864.29413508
Klebsiella oxytoca	52	6.13582649351	free_living	55.4662776316	0.69489388527	1.93807725379	0.0477820567679	0.0223916929471	317705771.67	0.352769804766	0.471075226775	0.0733333333333	0.0478887744593	322068368.813	4726.48573549
Klebsiella pneumoniae	295	5.63934828326	free_living	57.0943322581	0.589253883372	1.58910720042	0.03125	0.0363636363636	354544037.371	0.913398684869	0.913950345369	0.0588235294118	0.0552147239264	344825604.286	6031.86942103
Lactobacillus casei	24	3.01169147059	commensal	46.55935	1.06179775281	0.406617399495	0.0591715976331	0.0597014925373	298813837.985	1.18715435772	0.736044260133	0.111111111111	0.111570247934	278134103.642	1886.93827225
Lactobacillus crispatus	20	2.2070868	commensal	36.888	0.989224137931	1.63538804505	0.106439589004	0.124327956989	245448622.723	0.868423964153	4.36578416641	0.108388869902	0.104751280004	280799939.284	1388.64967344
Lactobacillus delbrueckii	19	1.88856413793	commensal	49.7995068966	0.270149253731	0.244335786841	0.191061173533	0.187022900763	189429515.543	0.42250571211	0.441607062318	0.198250728863	0.197802197802	213999910.413	1214.29428772
Lactobacillus fermentum	15	2.02699105263	commensal	51.7373157895	0.476047904192	0.634023708567	0.123419897393	0.125	231584694.279	0.4398228444	0.838746715645	0.17094017094	0.16935483871	230801419.77	1300.39247105
Lactobacillus helveticus	15	2.04424227273	commensal	36.7629954545	0.281070745698	0.454864170433	0.210526315789	0.256756756757	179783724.196	0.383822363204	0.67912123421	0.265060240964	0.279569892473	180150271.999	1653.592929
Lactobacillus kunkeei	15	1.54320176471	commensal	36.9411764706	0.515285599356	3.40693809373	0.0509803921569	0.0398230088496	312006933.023	0.782354851681	1.54713177246	0.0814249363868	0.0587595212187	311138191.696	670.23704649
Lactobacillus paracasei	36	2.94431132075	commensal	46.2964415094	0.714285714286	4.90819907359	0.0352112676056	0.0364299933643	344274405.301	1.1084080239	0.746405214487	0.113360323887	0.114290004004	275975966.914	2172.92403159
Lactobacillus plantarum	43	3.30323107143	commensal	44.5282607143	0.449752883031	1.81551302188	0.0708661417323	0.0786557930258	282669871.124	0.373331397319	1.49709533657	0.152173913043	0.149606299213	243786124.441	1878.16151511
Lactobacillus rhamnosus	30	2.97860532258	commensal	46.6656548387	1.06759259259	8.97435911377	0.0333333333333	0.0326530612245	348998268.872	1.39363506592	3.37811454954	0.0840015395472	0.0773111096039	307868049.598	1430.79309462
Lactococcus lactis	55	2.52310657143	free_living	35.1424485714	0.291246470351	1.3512377313	0.04329004329	0.0380214101144	326347666.251	0.389626481571	0.426743662788	0.0844444444444	0.0613496932515	307315267.067	2571.39685612
Legionella pneumophila	111	3.46702419355	free_living	38.271349217	0.732926543065	3.87941317016	0.0664451827243	0.0474516695958	288459040.073	0.971242225524	3.72088555743	0.116959064327	0.106948158051	272602583.72	1576.75598012
Leptospira borgpetersenii	15	3.89372032258	animal_pathogen	40.142616129	0.161084529506	2.47494546615	0.047619047619	0.0780780780781	318005737.218	0.13217113488	0.446437293211	0.193650793651	0.196202531646	216680883.99	1554.74501926
Leptospira interrogans	113	4.67965864769	animal_pathogen	35.0332512456	0.924910607867	1.51973242253	0.0210526315789	0.0225225225225	388122077.941	0.698879179129	0.62221451208	0.108974358974	0.109489051095	280221475.806	4127.12569071
Leptospira kirschneri	20	4.43203037037	animal_pathogen	35.9777777778	0.446955189583	2.85285451741	0.0383147386964	0.0393193877161	336967717.013	0.753106101301	0.841325736721	0.129793510324	0.129793510324	261292317.713	1979.85420814
Leptospira noguchii	15	4.71334533333	animal_pathogen	35.5866666667	0.850035536603	5.57074186807	0.0379746835443	0.0394713962789	337740422.121	1.02346989794	2.21331235863	0.105128205128	0.10481898401	284074545.843	2445.88303476
Leptospira santarosai	30	4.03320657143	animal_pathogen	41.60618	0.88657035848	3.02650109184	0.022756041427	0.0240963855422	381554481.99	0.712102650074	0.448554172596	0.16149068323	0.158940397351	237171720.777	2516.65391415
Leptospira weilii	14	4.25398588235	animal_pathogen	40.8411764706	1.78878504673	6.66861052085	0.0392156862745	0.0408163265306	334951444.194	1.4286744555	1.80245591811	0.164948453608	0.164634146341	234803172.636	2118.67382757
Leuconostoc mesenteroides	15	1.915335625	free_living	37.85474375	0.392113910186	0.943344765865	0.102513227514	0.101796407186	248939893.339	0.382613420266	0.531633900919	0.15796689173	0.160220994475	239632401.109	1215.40737792
Listeria monocytogenes	110	2.98469117371	free_living	37.8749050078	1.72055137845	3.03558194277	0.0230414746544	0.0188679245283	380500263.494	1.0178005706	3.23051326099	0.063829787234	0.0502793296089	336435074.692	1530.41290568
Methanosarcina mazei	25	4.070018125	free_living	41.5859375	1.67278287462	3.88691991062	0.10375	0.10752688172	247827190.178	1.40598635792	9.84893675393	0.185430463576	0.185398158617	221614517.679	1712.02085969
Microcystis aeruginosa	16	4.97376647059	free_living	42.6823529412	1.22775991426	21.0318102341	0.0748333333333	0.0768348427748	277753570.858	1.15966431761	1.35376221712	0.144419283713	0.153629107468	249573446.4	3933.76695578
Moraxella catarrhalis	19	1.90384043478	commensal	41.9260869565	0.42311276794	2.40144705081	0.142396313364	0.148514851485	218001777.069	1.21640557349	1.86115491602	0.183911764706	0.184105263158	222547019.56	739.625861418
Morganella morganii	15	3.98036294118	commensal	50.8117647059	0.417652411283	3.33351350729	0.0357142857143	0.0433839479393	343049673.086	0.513835436048	1.74606030428	0.0650406504065	0.0673758865248	334498021.085	2452.81444307
Mycobacterium abscessus	42	5.14822948413	free_living	64.0317194444	0.569713142095	1.45460599577	0.0190476190476	0.0213124015441	396539114.583	1.28872802482	1.80045139316	0.085	0.0678571428571	306625653.043	2970.82599415
Mycobacterium africanum	20	4.39781666667	animal_pathogen	65.54	0.152941176471	1.90390010069	NA	0.333333333333	NA	0.224221453287	0.382735527476	NA	0.5	NA	1287.7529898
Mycobacterium bovis	17	4.30371632353	animal_pathogen	65.5558823529	0.0388888888889	7.65067312958	NA	0.333333333333	NA	0.215595265723	1.22522776037	NA	0.5	NA	1428.96495043
Mycobacterium tuberculosis	400	4.37934894693	animal_pathogen	65.4916528469	0.142553191489	1.05633125077	NA	0.166666666667	NA	0.295066749182	0.627146472238	NA	0.5	NA	2070.18958183
Mycoplasma pneumoniae	22	0.815550444444	intracellular_pathogen	39.9796296296	0.021897810219	7.58249848358	0.972602739726	0.679487179488	3843649.63312	0.15315852205	0.626316470617	NA	0.647058823529	NA	249.809442389
Neisseria gonorrhoeae	93	2.1358724159	animal_pathogen	52.4439363914	2.45323741007	1.12946547536	0.0942028985507	0.130434782609	256751776.293	1.57223137293	2.42467248854	0.225490196078	0.266666666667	199155994.956	819.52120351
Neisseria meningitidis	255	2.15741877883	animal_pathogen	51.7059061308	2.85666387259	12.2601790299	0.051724137931	0.0429752066116	310729930.028	2.63023715854	9.87983356619	0.128205128205	0.122807017544	262635745.993	1461.33315268
Oenococcus oeni	36	1.79989532258	free_living	37.8693548387	0.313131313131	1.05054830698	0.0702875399361	0.176470588235	283408134.734	0.720158740001	1.65645113177	0.144104803493	0.23629112662	249813968.635	766.068906738
Paenibacillus polymyxa	19	5.8272605	free_living	45.347185	0.378961038961	2.7997163415	0.0301204819277	0.0354609929078	357699542.421	0.456797583082	1.19305819134	0.112820512821	0.0890313390313	276490344.47	3368.62373087
Pasteurella multocida	27	2.27754581395	commensal	40.2910767442	0.41632219204	4.73055145887	0.0445859872611	0.0423076923077	323770895.755	0.0840525582475	0.0910162777577	0.0709677419355	0.0721003134796	325475224.774	1251.71633886
Pectobacterium carotovorum	36	4.79050625	plant_pathogen	51.8825	1.0002248707	3.52590887706	0.0260223048327	0.0373171203965	370180944.479	1.14396255296	1.32222469805	0.0620300751879	0.0570858283433	339378354.414	2797.90019722
Peptoclostridium difficile	76	4.11957380952	free_living	28.5470172161	0.360130363933	0.513103950094	0.025	0.0284090909091	373586629.121	0.516813219865	1.01145166813	0.0826446280992	0.078125	309578477.393	2167.66114188
Porphyromonas gingivalis	17	2.32024894737	animal_pathogen	48.3736842105	0.820469798658	4.87104159873	0.108108108108	0.108194181443	244000456.4	1.14632414369	0.965076754485	0.168919330289	0.168919330289	232136987.767	1128.34445017
Prochlorococcus marinus	24	1.76564322581	free_living	33.8193548387	0.777658732007	1.30393448502	NA	0.0269591865804	NA	0.862376858929	0.741834800082	NA	0.0190165816908	NA	2189.11322925
Propionibacterium freudenreichii	19	2.5970447619	free_living	67.2619047619	1.53676470588	4.19241648376	0.036496350365	0.0373831775701	341177621.792	2.02731680667	6.44374398828	0.0685105347333	0.0687285223368	329127506.79	1092.80848503
Proteus mirabilis	32	3.961596	commensal	38.7816911111	1.28937728938	3.17621697981	0.036036036036	0.0346832397755	342274831.453	1.44850091781	1.38944254794	0.0662983425414	0.0662983425414	332521286.829	1750.15606967
Pseudomonas aeruginosa	400	6.65286135614	free_living	66.169325168	0.81593335069	0.987819359134	0.0172413793103	0.018691588785	404884664.477	0.619497432884	0.757467413861	0.0381471389646	0.0380434782609	388610515.473	5332.78157406
Pseudomonas amygdali	27	6.1258234	free_living	58.06864	0.413256227758	1.73806300692	0.0392857142857	0.0448908730159	334796565.614	0.88791685656	1.60045444845	0.0746268656716	0.0645161290323	320248320.696	4041.41713431
Pseudomonas chlororaphis	15	6.815334375	free_living	62.6613	0.635785493297	4.19422200783	0.0298302823686	0.0368597415031	358528440.526	0.553450819438	0.616757258506	0.0335962088051	0.0385208012327	401252450.118	4100.68142608
Pseudomonas denitrificans	14	6.62127764706	free_living	66.1411764706	0.579676674365	7.89885846498	0.025157343272	0.0251046025105	373053894.51	0.664115241208	0.523889763093	0.0535714285714	0.0467479674797	354378285.822	3182.77768058
Pseudomonas fluorescens	78	6.23487766667	free_living	60.1464155556	2.19886363636	5.109707289	0.0202711957266	0.054629180933	391307176.615	2.54929620059	1.28938690444	0.03861003861	0.0450271344904	387405817.144	9379.55236527
Pseudomonas putida	42	6.03494732143	free_living	62.0787745455	1.10532354291	2.97044090747	0.0152671755725	0.0378953961791	415028160.772	1.22680193935	0.626580129388	0.0355683145193	0.0326463986941	395586369.255	6883.00676302
Pseudomonas stutzeri	27	4.64394111111	free_living	63.0880518519	1.25401810456	2.03049764581	0.0170068027211	0.0324303203959	406029635.927	1.31220707986	1.12040647236	NA	0.0417309021317	NA	4058.63433708
Pseudomonas syringae	115	6.0698992973	plant_pathogen	58.6842627027	1.44295554164	2.46776558051	0.0133333333333	0.0190528034839	426272474.122	1.46772002667	0.925283679552	0.0409006421088	0.0367122256124	381638515.519	7481.47562482
Salinispora arenicola	38	5.68606510638	free_living	69.5	0.48133748056	2.96145285252	0.0220125786164	0.0236686390533	384360969.63	0.547755182887	0.331931831187	0.0843373493976	0.0874635568513	307448685.264	2902.14862157
Salinispora pacifica	32	5.32121275	free_living	69.68	0.466977309562	0.657582116875	0.0277228809837	0.0290878982739	364788930.394	0.510825977066	0.516337803334	0.0699462365591	0.0713095329858	326979055.987	3657.51326174
Salmonella enterica	400	4.81276317931	commensal	52.0577371817	0.88140556369	0.979770687606	0.0176056338028	0.0196850393701	403136089.325	0.708529525188	0.113860091493	0.0638977635783	0.0648148148148	336325427.664	5208.42712304
Serratia marcescens	100	5.24200341297	free_living	59.7630119863	1.00649049606	3.14265887299	0.0214438994482	0.0285132382892	386569627.567	1.25402713115	1.38601898563	0.0466666666667	0.0446271285966	368370722.171	3645.001725
Staphylococcus aureus	400	2.86586926357	commensal	32.800688408	0.617843626701	0.578682417559	0.0207468879668	0.024	389354558.48	0.426381761245	0.716278243755	0.0434782608696	0.0380710659898	375502624.401	2274.4535638
Staphylococcus epidermidis	124	2.56697687296	commensal	32.0883087948	0.44514398974	0.7118525726	0.0439189189189	0.0373669597409	325088299.494	0.404372508697	0.391302262653	0.0662983425414	0.0610079575597	332521286.829	1834.66737787
Staphylococcus haemolyticus	88	2.5780619209	commensal	32.8021949153	0.695071597997	1.3959528188	0.0420168067227	0.042714157027	328951139.782	0.638349751509	0.295841447044	0.0635838150289	0.0735294117647	336832743.435	2003.27118486
Staphylococcus warneri	15	2.5123775	commensal	32.65341875	0.0980436760692	1.71036224037	0.0754716981132	0.041095890411	276985141.56	0.0985606970342	0.187888734333	0.08	0.0786516853933	312987922.689	1340.47409298
Stenotrophomonas maltophilia	85	4.73005565217	free_living	66.2745614035	0.950824941076	2.1836324052	0.0185185185185	0.0276816608997	398902172.774	1.17363863868	1.42914899168	0.0322580645161	0.0249000922226	405279785.492	4463.42430871
Streptococcus agalactiae	177	2.08594817473	commensal	35.3516439938	0.715291750503	1.51729969717	0.0717299578059	0.0764331210191	281578035.632	0.975916113972	2.97999128013	0.111801242236	0.114583333333	277467723.873	1705.99026451
Streptococcus anginosus	18	1.9695045	commensal	38.665	1.31454783748	6.82222745708	0.0207468879668	0.0404624277457	389354558.48	1.29967147972	2.59646687626	0.109591503268	0.0875842155919	279614793.561	1332.71987469
Streptococcus dysgalactiae	13	2.087086	commensal	39.3733333333	0.997260273973	1.82944407032	0.0655848105665	0.0668384879726	289627182.812	1.05710206995	2.36720744611	0.131979695431	0.132027583565	259467333.078	1161.9008144
Streptococcus equi	21	2.14537844898	animal_pathogen	41.1946938776	2.80498533724	6.80848885345	0.0612019067076	0.0488888888889	295808983.699	2.5804261216	4.4211934597	0.107033639144	0.106100795756	282149908.049	1113.47067017
Streptococcus gordonii	18	2.18908363636	commensal	40.45	2.00542168675	10.2900360828	0.0415512465374	0.0369733447979	329921727.922	1.74515039565	5.05572263169	NA	0.0725216234198	NA	1155.90130823
Streptococcus mitis	45	1.98134846154	commensal	40.184	1.20670576519	4.47903565571	NA	0.0391091797936	NA	1.4215237514	2.12075700176	NA	0.0463743313562	NA	2114.92826664
Streptococcus mutans	141	1.94045388235	commensal	36.85	0.600531914894	1.6851394775	0.0803571428571	0.08125	271295826.631	0.993078290151	1.51207979554	0.135714285714	0.135802469136	256411874.098	1156.33959795
Streptococcus oralis	27	1.98832566667	commensal	41.12965	1.1427852349	4.07109837023	NA	0.0399377593361	NA	1.23243137062	1.69823205034	NA	0.0596718050721	NA	1578.072272
Streptococcus parasanguinis	24	2.25496034483	commensal	42.0751413793	1.39053030303	5.61766188612	0.0317881129122	0.0434086234009	353078690.221	1.69561474955	2.58823765935	0.0837837837838	0.0682352001628	308140813.072	1259.81268226
Streptococcus pneumoniae	400	2.12432829015	commensal	39.6093214206	0.794574824749	1.65383362429	0.0538922155689	0.0555555555556	307103311.217	1.24663171778	2.40695866836	0.117370892019	0.117021276596	272222575.423	2132.29070302
Streptococcus pseudopneumoniae	34	2.061107	commensal	40.00992	1.37560425395	10.5419429986	NA	0.0370123374458	NA	1.49240431686	3.05673684451	0.0640817869973	0.0593118019922	336029139.136	1886.74205978
Streptococcus pyogenes	33	1.83081552529	commensal	38.4941634241	0.69387755102	1.15794140009	0.0660792951542	0.0666666666667	288954081.764	1.06497317766	1.04181812631	0.129370629371	0.129391197038	261648527.972	793.876298313
Streptococcus salivarius	15	2.480806	commensal	40.442815	1.44535743632	4.90359030993	0.029105621627	0.032992036405	360632289.801	1.44778485375	3.25574233238	NA	0.0710571923744	NA	1246.74939808
Streptococcus sanguinis	27	2.37981625	commensal	42.9903225806	1.2349112426	14.3660722205	0.0509383378016	0.0436681222707	312079661.104	1.74141346315	7.72030945273	NA	0.0758928571429	NA	1190.81369621
Streptococcus sobrinus	21	2.10360083333	commensal	43.4833333333	3.20909090909	5.60180839366	0.102040816327	0.179640718563	249368152.9	1.52312939672	2.81252965463	0.176381190774	0.175965366405	227273811.911	1096.46274173
Streptococcus suis	208	2.10574205368	commensal	41.1443438308	1.25682521813	3.51752020455	0.0480769230769	0.04	317165602.509	1.36613840321	1.92504778221	0.0863636363636	0.0732838589981	304950412.087	2450.67069754
Tropheryma whipplei	17	0.913393526316	commensal	46.3473684211	0.329067641682	2.25872393767	0.588670322483	0.540198511166	68132555.4172	0.662384224679	2.18711675204	NA	0.230769230769	NA	295.38726137
Vibrio alginolyticus	15	5.21355818182	free_living	44.5135142857	0.53483521068	1.91164389456	0.276094276094	0.14631956912	152164063.356	0.403640040445	0.897684897901	0.0873015873016	0.0855614973262	303812212.199	2685.16730406
Vibrio campbellii	15	5.47809681818	free_living	45.4530227273	0.31713900135	2.32142015483	0.0485436893204	0.059793814433	316316863.603	0.813354836884	1.63147623682	NA	0.0646439119818	NA	3217.68028119
Vibrio cholerae	102	4.00929761431	free_living	47.4910361829	0.522218073189	2.22174410709	0.0388349514563	0.0416666666667	335798106.783	0.647947060226	0.911497430632	0.0753424657534	0.0726915520629	319253964.192	2630.07167371
Vibrio cyclitrophicus	18	5.06254285714	free_living	43.5380952381	0.60987654321	1.28196488656	0.314049586777	0.0416666666667	138657593.53	0.952092528754	3.17777818545	0.0959409594096	0.0959409594096	293826719.873	2249.42972409
Vibrio harveyi	26	5.85477096774	free_living	44.9677419355	0.908086253369	2.34624689969	0.0360477388974	0.0329608938547	342246772.275	0.72791935889	0.84140995894	0.075968604517	0.0726643598616	318391066.33	3738.56535119
Vibrio parahaemolyticus	189	5.13531187348	free_living	45.2824783455	0.524714828897	1.10117695289	0.0431654676259	0.0423728813559	326599183.54	0.449173495385	0.513814105473	0.0979020979021	0.0976430976431	291675350.108	4999.82320194
Vibrio splendidus	19	5.4965625	free_living	44.16	0.879460580913	2.69777703662	0.0362694300518	0.104143337066	341716862.215	0.95786689663	2.03759059895	0.0595611285266	0.0511520737327	343548450.372	3333.671899
Vibrio vulnificus	30	5.06087526316	free_living	46.6152026316	1.32241671372	2.04155075872	0.0251650836725	0.20483595352	373027769.188	1.46300896004	1.21702595753	0.0909090909091	0.0679278796539	299536873.316	2870.84779604
Xanthomonas axonopodis	56	4.96187970297	plant_pathogen	64.9347841584	0.79385665529	2.4741226415	0.0222841225627	0.0163540201378	383325546.522	0.643568436748	0.650520432365	0.0827338129496	0.0581395348837	309465264.798	2742.72667276
Xanthomonas campestris	22	4.99575790698	plant_pathogen	64.7639534884	0.691925252872	8.2434393878	0.0270200407505	0.035095715588	366978095.277	0.494027944136	1.4414937883	0.043956043956	0.0498851329176	374403124.416	2955.98808728
Xanthomonas citri	38	5.26137666667	plant_pathogen	64.6969347222	0.208443271768	1.58269123806	0.0294117647059	0.0434782608696	359737472.398	0.377251862616	0.835941561154	0.110169491525	0.2	279049418.238	2111.68564738
Xanthomonas oryzae	18	4.77589	plant_pathogen	63.955008	0.275350370981	1.62398350889	0.0594869526758	0.052942904862	298340856.526	0.309930040447	0.363963259564	0.154545454545	0.159329140461	242068882.953	2958.70678922
Xanthomonas perforans	17	5.24039441176	plant_pathogen	64.7382352941	0.244186046512	2.07902817476	NA	0.125	NA	0.135942893003	23.5646763253	NA	0.104166666667	NA	1597.01006565
Xylella fastidiosa	18	2.58712241379	plant_pathogen	51.9894	0.324981017464	2.86775892584	0.136029411765	0.137820512821	222367022.504	0.592864136251	1.79057259477	0.241708763453	0.233463035019	191043298.703	1280.93320717
Yersinia enterocolitica	85	4.59461937063	free_living	47.0506237762	0.313506815366	3.1735856024	0.0775623268698	0.0555555555556	274510003.392	0.208086934546	1.00671821667	0.0793650793651	0.0758082497213	313821942.543	2791.43097481
Yersinia frederiksenii	22	4.88730291667	free_living	47.32425	0.644500289967	4.65254087317	0.0243902439024	0.0416482055826	375681866.765	0.691994382222	0.331543399214	0.0623784046693	0.0509289888495	338802530.672	3047.56681995
Yersinia pestis	22	4.57319301418	animal_pathogen	47.646805	0.0160427807487	8.23933578057	0.606870229008	0.606870229008	64473352.9821	0.15842269111	0.998542772098	NA	1.0	NA	2113.89725545
Yersinia pseudotuberculosis	33	4.65979520833	free_living	47.4209104167	0.509052183174	2.29078454948	0.0368852459016	0.0540540540541	340260816.077	0.511744938391	2.56596049093	0.133333333333	0.138888888889	258350957.885	2120.42745113
