# Supplementary material for: Factors driving effective population size and pan-genome evolution in bacteria
Source: BMC Evol Biol. 2018 Oct 12;18:153. doi: 10.1186/s12862-018-1272-4 (PMC6186134; doi:10.1186/s12862-018-1272-4)
Supplement: Supplementary file 11 — Table S2. Correlation statistics between Ne and genome or pan-genome size for each lifestyle category. (XLSX 45 kb) [file 12862_2018_1272_MOESM11_ESM.xlsx]

## Sheet: Feuil1
	ALL
	Universal genes	Core genome
Genome size	Rho=0.30;P=0.00039;n=140	Rho=0.32;P=0.0002;n=131
Pan-genome size	Rho=0.48;P=2.8.10-9;n=140	Rho=0.48;P=1.09.10-8;n=131
	Free-living
	Universal genes	Core genome
Genome size	Rho=0.12;P=0.38;n=57	Rho=0.43;P=0.0014;n=54
Pan-genome size	Rho=0.39;P=0.003;n=57	Rho=0.50;P=0.00016;n=54
	Commensal
	Universal genes	Core genome
Genome size	Rho=0.43;P=0.003;n=48	Rho=0.39;P=0.0086;n=45
Pan-genome size	Rho=0.47;P=0.0014;n=48	Rho=0.38;P=0.011;n=45
	Obligate animal Pathogens
	Universal genes	Core genome
Genome size	Rho=0.24;P=0.27;n=24	Rho=0.37;P=0.098;n=22
Pan-genome size	Rho=0.74;P=8.7.10-5;n=24	Rho=0.48;P=0.027;n=22
