# Supplementary material for: Factors driving effective population size and pan-genome evolution in bacteria
Source: BMC Evol Biol. 2018 Oct 12;18:153. doi: 10.1186/s12862-018-1272-4 (PMC6186134; doi:10.1186/s12862-018-1272-4)
Supplement: Supplementary file 14 — Table S3. Principal component analysis statistics of the quantitative variables used in the study. (XLSX 13 kb) [file 12862_2018_1272_MOESM14_ESM.xlsx]

## Sheet: Feuil1
	Universal genes – 0.1 < dN/dS < 0.3										Universal genes – all dN/dS
	Dim.1 Dim.2 Dim.3 Dim.4 Dim.5 Dim.6										Dim.1 Dim.2 Dim.3 Dim.4 Dim.5 Dim.6
	Variance 2.528 1.295 0.893 0.590 0.510 0.184										Variance 2.460 1.297 0.907 0.647 0.505 0.184
	% of var. 42.136 21.577 14.887 9.830 8.507 3.063										% of var. 41.002 21.621 15.109 10.787 8.412 3.069
	Cumulative % of var. 42.136 63.713 78.600 88.429 96.937 100.000										Cumulative % of var. 41.002 62.623 77.732 88.519 96.931 100.000
	Dim.1 Dim.2 Dim.3 Dim.4 Dim.5										Dim.1 Dim.2 Dim.3 Dim.4 Dim.5
	Ne 0.72938115 -0.27633639 -0.07081731 0.36078882 0.50589669										Ne (all) 0.680762628 -0.30621660 -0.178132138 0.50514710 -0.39437958
	Genome 0.90302196 0.22696720 -0.03153271 -0.04922447 -0.14459922										Genome 0.905575202 0.22111610 -0.004565418 -0.09250827 0.11965951
	GC% 0.61604611 0.47755044 0.38753316 -0.42489185 0.19786097										GC% 0.604422970 0.49920844 0.404655791 -0.30575987 -0.32397877
	h/m 0.02548316 -0.63834372 0.76121593 0.02407352 -0.09143873										h/m 0.005416395 -0.60763309 0.786613700 0.07499688 0.05502405
	Pan_adj 0.84026668 -0.06937923 -0.06880589 0.22433030 -0.43114747										Pan_adj 0.849000292 -0.08414844 -0.038651181 0.09662139 0.46114302
	Doubling -0.30741189 0.72551140 0.39098568 0.47512659 -0.01399518										Doubling -0.300772518 0.72738116 0.301320644 0.52445479 0.11926019
		Ne	Genome	GC%	h/m	Pan_adj	Doubling					Ne	Genome	GC%	h/m	Pan_adj	Doubling
	Ne	–									Ne	–
	Genome	1e-14	–								Genome	1e-07	–
	GC%	0.30	1e-16	–							GC%	0.35	1e-16	–
	h/m	0.04	0.37	0.78	–						h/m	0.008	0.37	0.78	–
	Pan_adj	1e-15	1e-16	0.0001	0.59	–					Pan_adj	1e-13	1e-16	0.0001	0.59	–
	Doubling	0.014	0.04	0.07	0.37	0.0002	–				Doubling	0.012	0.04	0.07	0.37	0.0002	–
	Core genes – 0.1 < dN/dS < 0.3										Core genes – all dN/dS
	Dim.1 Dim.2 Dim.3 Dim.4 Dim.5 Dim.6										Dim.1 Dim.2 Dim.3 Dim.4 Dim.5 Dim.6
	Variance 2.601 1.251 0.907 0.593 0.463 0.185										Variance 2.435 1.320 0.896 0.735 0.433 0.180
	% of var. 43.344 20.856 15.111 9.888 7.722 3.080										% of var. 40.582 22.004 14.938 12.248 7.225 3.003
	Cumulative % of var. 43.344 64.200 79.311 89.199 96.920 100.000										Cumulative % of var. 40.582 62.586 77.525 89.773 96.997 100.000
	Dim.1 Dim.2 Dim.3 Dim.4 Dim.5										Dim.1 Dim.2 Dim.3 Dim.4 Dim.5
	Ne_core 0.77149700 -0.1587441 -0.15776699 0.29983498 0.514457306										Ne_core (all) 0.66433821 -0.35859688 -0.12419066 0.522816383 -0.3733471
	genome 0.90524179 0.1704141 0.01302319 -0.06829258 -0.207470098										genome size 0.88806226 0.25604079 -0.01637259 -0.141944253 0.1730709
	GC 0.62561909 0.4388898 0.41977547 -0.43842888 0.156893920										GC% 0.59136601 0.52397608 0.41062312 -0.289903295 -0.3224344
	h/m -0.02921166 -0.6357634 0.76205968 0.10458568 0.003761826										h/m 0.02878338 -0.62090080 0.77527721 0.007326928 0.1003093
	pan_adj 0.84673577 -0.1340963 -0.03925687 0.27985420 -0.361860509										Pan_adj 0.87834345 -0.09864324 -0.08588233 0.133978923 0.3643759
	doubling -0.27702567 0.7631088 0.35083647 0.46608841 0.002661747										Doubling (h) -0.28792943 0.67550552 0.32183231 0.582514328 0.1317220
		Ne	Genome	GC%	h/m	Pan_adj	Doubling					Ne	Genome	GC%	h/m	Pan_adj	Doubling
	Ne	–									Ne	–
	Genome	1e-11	–								Genome	1e-07	–
	GC%	0.002	1e-16	–							GC%	0.14	1e-16	–
	h/m	0.16	0.37	0.78	–						h/m	0.001	0.37	0.78	–
	Pan_adj	1e-15	1e-16	0.0001	0.59	–					Pan_adj	1e-16	1e-16	0.0001	0.59	–
	Doubling	0.0004	0.04	0.07	0.37	0.0002	–				Doubling	0.0001	0.04	0.07	0.37	0.0002	–
																		Color legend
																		P < 0.01
																		P < 0.001
																		P < 0.0001
