# Supplementary material for: Factors driving effective population size and pan-genome evolution in bacteria
Source: BMC Evol Biol. 2018 Oct 12;18:153. doi: 10.1186/s12862-018-1272-4 (PMC6186134; doi:10.1186/s12862-018-1272-4)
Supplement: Supplementary file 18 — Table S4. List of analyzed genomes for each species. (XLS 317 kb) [file 12862_2018_1272_MOESM18_ESM.xls]

## Sheet: included_excluded.txt
Acinetobacter baumannii	Included	GCF_001444215.1_ASM144421v1 GCF_001441565.1_ASM144156v1 GCF_001441475.1_ASM144147v1 GCF_000770815.1_ASM77081v1 GCF_000770605.1_gabab5075v1.0 GCF_000770805.1_ASM77080v1 GCF_000775855.1_ASM77585v1 GCF_000775875.1_ASM77587v1 GCF_000770905.1_ASM77090v1 GCF_001373575.1_A._baumannii_CHI-34 GCF_001415515.1_ASM141551v1 GCF_001415435.1_ASM141543v1 GCF_001415425.1_ASM141542v1 GCF_001415165.1_ASM141516v1 GC…
Acinetobacter pittii	Included	GCF_000949735.1_ASM94973v1 GCF_000949755.1_ASM94975v1 GCF_000931895.1_ASM93189v1 GCF_000934125.1_ASM93412v1 GCF_000817365.1_ASM81736v1 GCF_000836015.1_ASM83601v1 GCF_000800555.1_APCR12-42 GCF_000805655.1_ASM80565v1 GCF_001005885.1_ASM100588v1 GCF_001414705.1_ASM141470v1 GCF_001432835.1_ASM143283v1 GCF_001433125.1_ASM143312v1 GCF_001416335.1_ASM141633v1 GCF_001432505.1_ASM143250v1 GCF_001432635.1_…
Actinobacillus pleuropneumoniae	Included	GCF_000817445.1_ASM81744v1 GCF_000178615.1_ASM17861v1 GCF_000178635.1_ASM17863v1 GCF_000179295.1_ASM17929v1 GCF_001460855.1_MIDG2331 GCF_000178495.1_ASM17849v1 GCF_000178515.1_ASM17851v1 GCF_000178535.1_ASM17853v1 GCF_000178655.1_ASM17865v1 GCF_000015885.1_ASM1588v1 GCF_000016685.1_ASM1668v1 GCF_000020405.1_ASM2040v1 GCF_000178575.1_ASM17857v1 GCF_000178595.1_ASM17859v1 GCF_000179275.1_ASM17927v1
Aeromonas hydrophila	Included	GCF_000635955.1_ASM63595v1 GCF_000698205.1_ASM69820v1 GCF_000626755.1_A._veronii_AD9 GCF_000586035.1_de_novo_assembly GCF_000586055.1_de_novo_assembly GCF_000512185.1_ASM51218v1 GCF_000708065.1_A_hydrophila_NF2 GCF_000708105.1_Ahyd_NF1 GCF_001535585.1_ASM153558v1 GCF_001057275.1_ASM105727v1 GCF_001306015.1_ASM130601v1 GCF_001055195.1_ASM105519v1 GCF_001057115.1_ASM105711v1 GCF_000963645.1_ASM9636…
Aggregatibacter actinomycetemcomitans	Included	GCF_000332895.2_AaAAS4av2.0 GCF_000332915.2_AaA160v2.0 GCF_000318155.1_ASM31815v1 GCF_000241005.2_AaD17P-2v2.0 GCF_000241025.1_ASM24102v2 GCF_000240985.2_AaD17P-3v2.0 GCF_000332935.2_AaSCC4092v2.0 GCF_000332955.2_AaS23Av2.0 GCF_001594265.1_ASM159426v1 GCF_001594245.1_ASM159424v1 GCF_001547775.1_ASM154777v1 GCF_001191585.1_ASM119158v1 GCF_000604045.1_ASM60404v1 GCF_000372365.1_ASM37236v1 GCF_00022…
Aggregatibacter actinomycetemcomitans	Excluded	GCF_000259915.1_ASM25991v1 GCF_000226755.1_ASM22675v2
Bacillus amyloliquefaciens	Included	GCF_000798615.1_ASM79861v1 GCF_000815275.1_ASM81527v1 GCF_000750045.1_ASM75004v1 GCF_000784675.1_A3_1 GCF_000559145.1_BacAmy_A3 GCF_000747705.1_ASM74770v1 GCF_000494835.1_ASM49483v1 GCF_000508265.1_ASM50826v1 GCF_000817575.1_ASM81757v1 GCF_000833005.1_ASM83300v1 GCF_001587325.1_B4140 GCF_001587435.1_B425 GCF_001431285.1_ASM143128v1 GCF_001469685.1_ASM146968v1 GCF_001483885.1_ASM148388v1 GCF_00155…
Bacillus anthracis	Included	GCF_000783135.1_ASM78313v1 GCF_000783015.1_ASM78301v1 GCF_000782995.1_ASM78299v1 GCF_000783115.1_ASM78311v1 GCF_000583105.1_ASM58310v1 GCF_000359465.1_ASM35946v1 GCF_000021445.1_ASM2144v1 GCF_000167235.1_ASM16723v1 GCF_000167255.1_ASM16725v1 GCF_000167295.1_ASM16729v1 GCF_000725325.1_ASM72532v1 GCF_000742315.1_ASM74231v1 GCF_001015025.1_ASM101502v1 GCF_000833125.1_ASM83312v1 GCF_000833275.1_ASM83…
Bacillus anthracis	Excluded	GCF_000512775.1_ASM51277v1 GCF_001029875.1_RIT_375_V1 GCF_000747375.1_ASM74737v1 GCF_000782905.1_ASM78290v1
Bacillus cereus	Included	GCF_000399285.1_Baci_cere_BAG2O-3_G13186_V1 GCF_000399305.1_Baci_cere_HuB4-4_V1 GCF_001044825.1_ASM104482v1 GCF_000399125.1_Baci_cere_VD196_V1 GCF_000399145.1_Baci_cere_VD021_V1 GCF_000399165.1_Baci_cere_BAG1O-1_V1 GCF_000399185.1_Baci_cere_K-5975c_V1 GCF_000399205.1_Baci_cere_IS845_00_V1 GCF_000399245.1_Baci_cere_MC118_V1 GCF_000399265.1_Baci_cere_BAG2O-1_G13184_V1 GCF_000290955.1_Baci_cere_VD02…
Bacillus coagulans	Included	GCF_001578455.1_ASM157845v1 GCF_000773655.1_P38-1 GCF_001587205.1_B4100 GCF_000832905.1_ASM83290v1 GCF_001587275.1_B4096 GCF_000333915.1_XZL9_v1 GCF_000333935.1_H1_v1 GCF_000169195.2_ASM16919v2 GCF_000217835.1_ASM21783v1 GCF_000223155.1_ASM22315v1 GCF_001546215.1_ASM154621v1 GCF_001587225.1_B4098 GCF_000482605.1_ASM48260v1 GCF_001587215.1_B4099 GCF_000988585.1_ASM98858v1
Bacillus licheniformis	Included	GCF_001507775.1_LI17339 GCF_000603985.1_Bacillus_licheniformis_strain_F2-1 GCF_001587195.1_B4092 GCF_000695465.1_3F GCF_001587355.1_B4164 GCF_000260535.1_Blic5 GCF_000260555.1_Blic10 GCF_000315975.1_mt6 GCF_000477395.1_CGB52 GCF_000948275.1_BFA_12_A GCF_000008425.1_ASM842v1 GCF_000258125.2_ASM25812v2 GCF_001587315.1_B4091 GCF_000603965.1_Bacillus_licheniformis_strain_F1-1 GCF_001587285.1_B4090
Bacillus licheniformis	Excluded	GCF_001507755.1_LI7559 GCF_001507765.1_LI6934 GCF_000559105.1_Draft GCF_001188525.1_ASM118852v1
Bacillus methylotrophicus	Included	GCF_000732055.1_ASM73205v1 GCF_000769555.1_ASM76955v1 GCF_000612565.1_KWG_Bacillus GCF_000685725.1_ASM68572v1 GCF_000513755.1_SOAPdenovo GCF_000583065.1_ASM58306v1 GCF_000455585.1_ucmb5113v1 GCF_000875875.1_ASM87587v1 GCF_000934885.1_ASM93488v1 GCF_001536925.1_BMC_PRJEB12378v1 GCF_001517185.1_ASM151718v1 GCF_001469675.1_ASM146967v1 GCF_001266825.1_ASM126682v1 GCF_000988345.1_ASM98834v1 GCF_000987…
Bacillus pumilus	Included	GCF_000972685.1_ASM97268v1 GCF_001017485.1_BpV2.0 GCF_000828425.1_ASM82842v1 GCF_000828455.1_ASM82845v1 GCF_000828375.1_ASM82837v1 GCF_000828395.1_ASM82839v1 GCF_000714495.2_ASM71449v2 GCF_000828345.1_ASM82834v1 GCF_001038765.1_ASM103876v1 GCF_001578205.1_ASM157820v1 GCF_001578165.1_ASM157816v1 GCF_001548215.1_ASM154821v1 GCF_001543165.1_ASM154316v1 GCF_001468935.1_ASM146893v1 GCF_001444515.1_ASM…
Bacillus subtilis	Included	GCF_000772205.1_ASM77220v1 GCF_001534785.1_ASM153478v1 GCF_000772125.1_ASM77212v1 GCF_000959025.1_ASM95902v1 GCF_000971925.1_ASM97192v1 GCF_000830715.1_ASM83071v1 GCF_000769515.1_ASM76951v1 GCF_000321395.1_ASM32139v1 GCF_000245035.1_ASM24503v2 GCF_000245295.1_ASM24529v1 GCF_000227485.1_ASM22748v1 GCF_000230755.1_ASM23075v2 GCF_000209795.2_ASM20979v2 GCF_000227465.1_ASM22746v1 GCF_000816805.1_ASM8…
Bacillus thuringiensis	Included	GCF_000530375.1_BTDB27_001 GCF_000600315.1_Newbler2.5.3 GCF_000468995.3_Hu4-2_second_version GCF_000500585.1_Bacillus_thuringiensis_strain_LM1212 GCF_000338755.1_ASM33875v1 GCF_000161695.1_ASM16169v1 GCF_000190515.1_ASM19051v1 GCF_001573165.1_KB1_v2_kclc GCF_001183785.1_ASM118378v1 GCF_001276195.1_ASM127619v1 GCF_001548175.1_ASM154817v1 GCF_000948325.1_BFA_6_A GCF_001059175.1_ASM105917v1 GCF_0008…
Bacillus thuringiensis	Excluded	GCF_000948155.1_BFA_7_A
Bacteroides fragilis	Included	GCF_000599005.1_ASM59900v1 GCF_000599025.1_ASM59902v1 GCF_000598885.1_ASM59888v1 GCF_000598905.1_ASM59890v1 GCF_000598845.1_ASM59884v1 GCF_000598865.1_ASM59886v1 GCF_000598965.1_ASM59896v1 GCF_000598985.1_ASM59898v1 GCF_000598925.1_ASM59892v1 GCF_000598425.1_ASM59842v1 GCF_000598405.1_ASM59840v1 GCF_000598385.1_ASM59838v1 GCF_000598365.1_ASM59836v1 GCF_000598345.1_ASM59834v1 GCF_000598305.1_ASM59…
Bifidobacterium bifidum	Included	GCF_001020355.1_Bbif01v4 GCF_001020375.1_Bbif03v4 GCF_001020325.1_Bbif10v4 GCF_001020335.1_Bbif08v4 GCF_001020265.1_Bbif05v4 GCF_001020275.1_Bbif07v4 GCF_001020245.1_Bbif04v4 GCF_001020255.1_Bbif02v4 GCF_001020405.1_Bbif06v4 GCF_001020415.1_Bbif09v4 GCF_001595435.1_ASM159543v1 GCF_001546225.1_ASM154622v1 GCF_001281345.1_ASM128134v1 GCF_001025135.1_ASM102513v1 GCF_000265095.1_ASM26509v1 GCF_000273…
Bifidobacterium breve	Included	GCF_000741125.1_Bifbre GCF_000569055.1_ASM56905v1 GCF_000569075.1_ASM56907v1 GCF_000569015.1_ASM56901v1 GCF_000569035.1_ASM56903v1 GCF_000568955.1_ASM56895v1 GCF_000568975.1_ASM56897v1 GCF_001189355.1_assBREI4 GCF_001281425.1_ASM128142v1 GCF_001546235.1_ASM154623v1 GCF_001264155.1_ASM126415v1 GCF_001264105.1_ASM126410v1 GCF_001264095.1_ASM126409v1 GCF_001264045.1_ASM126404v1 GCF_001264035.1_ASM12…
Bifidobacterium longum	Included	GCF_001446255.1_ASM144625v1 GCF_001281305.1_ASM128130v1 GCF_001275745.1_assBLOI2 GCF_000269965.1_ASM26996v1 GCF_000410595.1_ASM41059v1 GCF_000261245.1_Blongum16Bv1.0 GCF_000261265.1_Blongum44Bv1.0 GCF_000261205.1_Blongum22Bv1.0 GCF_000261225.1_Blongum35Bv1.0 GCF_000210755.1_ASM21075v1 GCF_000219455.1_ASM21945v1 GCF_001516925.1_ASM151692v1 GCF_000421385.1_ASM42138v1 GCF_000478525.1_blongD2957 GCF_…
Bifidobacterium longum	Excluded	GCF_001059475.1_ASM105947v1
Bordetella bronchiseptica	Included	GCF_000690435.1_gbb07v01 GCF_000690395.2_gbb66v01 GCF_000690375.1_gbb08v01 GCF_000662335.1_gbb54v01 GCF_000689675.1_gbb40v01 GCF_000662135.1_gbb04v01 GCF_000662155.1_gbb05v01 GCF_000662095.1_gbb03v01 GCF_000662055.1_gbb06v01 GCF_000662075.1_gbb02v01 GCF_000690515.1_gbb42v01 GCF_000689715.1_gbb70v01 GCF_000690695.1_gbb44v01 GCF_000690755.1_gbb48v01 GCF_000690175.1_gbb21v01 GCF_000690455.1_gbb23v01…
Bordetella bronchiseptica	Excluded	GCF_000974745.1_ASM97474v1
Bordetella pertussis	Included	GCF_001207695.1_5515_5_12 GCF_001207905.1_5515_5_7 GCF_001333115.1_5476_8_5 GCF_001194095.1_5601_3_1 GCF_001193835.1_5476_3_1 GCF_001194605.1_5463_3_3 GCF_001194985.1_5515_5_4 GCF_001194565.1_5515_6_6 GCF_001333775.1_5476_6_8 GCF_001205335.1_5463_6_10 GCF_001332875.1_6062_3_10 GCF_001331735.1_5476_8_10 GCF_000479775.1_gbp15v01 GCF_000479735.1_gbb53v01 GCF_000193535.1_ASM19353v2 GCF_001332135.1_56…
Borrelia burgdorferi	Included	GCF_000172335.2_ASM17233v2 GCF_000181555.2_ASM18155v2 GCF_000382565.1_ASM38256v1 GCF_000166655.1_ASM16665v1 GCF_000171735.2_ASM17173v2 GCF_000171755.2_ASM17175v2 GCF_000172255.1_JCVI-gbb80a-v1.0 GCF_000181575.2_ASM18157v2 GCF_000008685.2_ASM868v2 GCF_000021405.1_ASM2140v1 GCF_000166635.1_ASM16663v1 GCF_000444465.1_ASM44446v1 GCF_000172315.2_ASM17231v2 GCF_000181715.2_ASM18171v2
Borrelia burgdorferi	Excluded	GCF_000172295.2_ASM17229v2
Brachyspira hyodysenteriae	Included	GCF_001013165.1_ASM101316v1 GCF_001013045.1_ASM101304v1 GCF_001013195.1_ASM101319v1 GCF_001013075.1_ASM101307v1 GCF_001013125.1_ASM101312v1 GCF_001013275.1_ASM101327v1 GCF_001013245.1_ASM101324v1 GCF_001012925.1_ASM101292v1 GCF_001012935.1_ASM101293v1 GCF_001012945.1_ASM101294v1 GCF_001012995.1_ASM101299v1 GCF_001013085.1_ASM101308v1 GCF_000022105.1_ASM2210v1 GCF_000383255.1_ASM38325v1 GCF_001013…
Bradyrhizobium japonicum	Included	GCF_000482525.1_ASM48252v1 GCF_000472725.1_ASM47272v1 GCF_000661935.1_ASM66193v1 GCF_000472745.1_ASM47274v1 GCF_000473025.1_ASM47302v1 GCF_001280585.1_ASM128058v1 GCF_001038185.1_ASM103818v1 GCF_000261605.1_25435 GCF_000261625.1_83623 GCF_000374205.1_ASM37420v1 GCF_000472945.1_ASM47294v1 GCF_000261565.1_15517 GCF_000261585.1_15618 GCF_000482425.1_ASM48242v1 GCF_000421305.1_ASM42130v1 GCF_00077386…
Brucella abortus	Included	GCF_000413815.1_Bruc_abor_biovar_1_B10-0018_V1 GCF_000413715.1_Bruc_abor_biovar_2_90-1280_V1 GCF_000413735.1_Bruc_abor_biovar_1_94-1313_V1 GCF_001401925.1_ASM140192v1 GCF_000366605.1_Bruc_abor_63_59_V1 GCF_000398805.1_Bruc_abor_93_2_V1 GCF_000365625.1_Bruc_abor_LEVI237_V1 GCF_000365605.1_Bruc_abor_F2_06-8_V1 GCF_000298635.1_V1.0_of_Brucella_abortus_bv.1_str_134 GCF_000292205.1_V02_for GCF_0002921…
Brucella melitensis	Included	GCF_000370865.1_Bruc_meli_UK37_05_V1 GCF_000370825.1_Bruc_meli_UK3_06_V1 GCF_001307475.1_ASM130747v1 GCF_000370805.1_Bruc_meli_UK29_05_V1 GCF_000250835.1_ASM25083v2 GCF_000250775.1_ASM25077v2 GCF_000209615.2_ASM20961v2 GCF_000740415.1_ASM74041v1 GCF_000988815.1_BMEL001-SEQ-1-ASM-1 GCF_000367045.1_Bruc_meli_UK19_04_V1 GCF_000366965.1_Bruc_meli_F3_02_V1 GCF_000366985.1_Bruc_meli_F5_07-239A_V1 GCF_0…
Brucella suis	Included	GCF_000755105.1_ASM75510v1 GCF_000742055.1_ASM74205v1 GCF_000742005.1_ASM74200v1 GCF_000366225.1_Bruc_suis_92_63_V1 GCF_000365705.1_Bruc_suis_F4_06-146_V1 GCF_000366085.1_Bruc_suis_63_252_V1 GCF_000365565.1_Bruc_suis_F8_06-2_V1 GCF_000292125.1_ASM29212v1 GCF_000366245.1_Bruc_suis_94_11_V1 GCF_000698245.1_ASM69824v1 GCF_000480055.1_Bruc_suis_04-0115_V1 GCF_000480135.1_Bruc_suis_06-997-1672_V1 GCF_…
Burkholderia cenocepacia	Included	GCF_001052915.1_ASM105291v1 GCF_000818575.1_BcenoS511.01 GCF_000981305.1_ASM98130v1 GCF_000755725.1_ASM75572v1 GCF_000764955.1_ASM76495v1 GCF_000689595.1_D2AESLargecontigs GCF_000705535.1_BukCp6.0 GCF_001059305.1_ASM105930v1 GCF_001533105.1_ASM153310v1 GCF_001531965.1_ASM153196v1 GCF_001524105.1_ASM152410v1 GCF_001484665.1_ASM148466v1 GCF_001276275.1_ASM127627v1 GCF_000203955.1_ASM20395v1 GCF_000…
Burkholderia cepacia	Included	GCF_001529685.1_ASM152968v1 GCF_001529755.1_ASM152975v1 GCF_001528485.1_ASM152848v1 GCF_001528675.1_ASM152867v1 GCF_001526785.1_ASM152678v1 GCF_001526905.1_ASM152690v1 GCF_001529145.1_ASM152914v1 GCF_001529525.1_ASM152952v1 GCF_001528845.1_ASM152884v1 GCF_001522965.1_ASM152296v1 GCF_000701165.1_ASM70116v2 GCF_000724975.1_ASM72497v1 GCF_000755805.1_ASM75580v1 GCF_000756845.1_BHW_1 GCF_000292915.1_…
Burkholderia multivorans	Included	GCF_001056655.1_ASM105665v1 GCF_001056365.1_ASM105636v1 GCF_000959525.1_ASM95952v1 GCF_000807815.1_D2214.1 GCF_001058485.1_ASM105848v1 GCF_001532145.1_ASM153214v1 GCF_001534105.1_ASM153410v1 GCF_001530485.1_ASM153048v1 GCF_001530985.1_ASM153098v1 GCF_001531425.1_ASM153142v1 GCF_001529925.1_ASM152992v1 GCF_001529795.1_ASM152979v1 GCF_001528605.1_ASM152860v1 GCF_001528425.1_ASM152842v1 GCF_00152804…
Burkholderia pseudomallei	Included	GCF_000260515.1_ASM26051v1 GCF_000259815.1_ASM25981v1 GCF_000259775.1_ASM25977v1 GCF_000195145.1_Bp22_1.0 GCF_000193475.1_ASM19347v1 GCF_000193455.1_ASM19345v1 GCF_000182585.2_ASM18258v2 GCF_001327135.1_6998_1_22 GCF_001327115.1_7915_5_17 GCF_001327175.1_7915_5_21 GCF_001327155.1_7915_5_19 GCF_001327035.1_7915_5_7 GCF_001327075.1_7915_5_13 GCF_001202895.1_7910_7_14 GCF_001202415.1_7909_4_15 GCF_0…
Burkholderia pseudomallei	Excluded	GCF_000773065.1_BCW_31
Burkholderia stagnalis	Included	GCF_001533985.1_ASM153398v1 GCF_001533905.1_ASM153390v1 GCF_001528085.1_ASM152808v1 GCF_001527805.1_ASM152780v1 GCF_001527825.1_ASM152782v1 GCF_001527665.1_ASM152766v1 GCF_001527725.1_ASM152772v1 GCF_001527585.1_ASM152758v1 GCF_001527645.1_ASM152764v1 GCF_001529625.1_ASM152962v1 GCF_001534295.1_ASM153429v1 GCF_001533335.1_ASM153333v1 GCF_001532925.1_ASM153292v1 GCF_001532995.1_ASM153299v1 GCF_001…
Burkholderia territorii	Included	GCF_001529965.1_ASM152996v1 GCF_001528005.1_ASM152800v1 GCF_001528995.1_ASM152899v1 GCF_001527205.1_ASM152720v1 GCF_001527765.1_ASM152776v1 GCF_001526705.1_ASM152670v1 GCF_001526805.1_ASM152680v1 GCF_001530925.1_ASM153092v1 GCF_001530945.1_ASM153094v1 GCF_001533805.1_ASM153380v1 GCF_001534365.1_ASM153436v1 GCF_001533385.1_ASM153338v1 GCF_001532735.1_ASM153273v1 GCF_001532185.1_ASM153218v1 GCF_001…
Burkholderia ubonensis	Included	GCF_001528945.1_ASM152894v1 GCF_001528965.1_ASM152896v1 GCF_001531865.1_ASM153186v1 GCF_001528655.1_ASM152865v1 GCF_001528825.1_ASM152882v1 GCF_001528865.1_ASM152886v1 GCF_001528875.1_ASM152887v1 GCF_001528885.1_ASM152888v1 GCF_001536785.1_ASM153678v1 GCF_001536805.1_ASM153680v1 GCF_001526955.1_ASM152695v1 GCF_001526985.1_ASM152698v1 GCF_001530355.1_ASM153035v1 GCF_001532545.1_ASM153254v1 GCF_001…
Burkholderia vietnamiensis	Included	GCF_001524065.1_ASM152406v1 GCF_001524145.1_ASM152414v1 GCF_001524045.1_ASM152404v1 GCF_001523965.1_ASM152396v1 GCF_001524005.1_ASM152400v1 GCF_001523785.1_ASM152378v1 GCF_001523945.1_ASM152394v1 GCF_001524205.1_ASM152420v1 GCF_001529645.1_ASM152964v1 GCF_001530215.1_ASM153021v1 GCF_001541005.1_ASM154100v1 GCF_001528545.1_ASM152854v1 GCF_001528565.1_ASM152856v1 GCF_001528585.1_ASM152858v1 GCF_001…
Campylobacter fetus	Included	GCF_001486845.1_17150_1_81 GCF_001486865.1_17059_2_3 GCF_001486805.1_17150_1_78 GCF_001486825.1_17150_1_79 GCF_001484645.1_ASM148464v1 GCF_001486785.1_17059_2_2 GCF_000967135.1_CFV GCF_001399955.1_ASM139995v1 GCF_001486885.1_17150_1_82 GCF_001486905.1_17150_1_80 GCF_001487085.1_17150_1_75 GCF_001487005.1_17059_2_1 GCF_001486985.1_17150_1_77 GCF_001486965.1_17150_1_83 GCF_001486945.1_17150_1_76 GC…
Campylobacter jejuni	Included	GCF_001238965.1_7092_1_60 GCF_001238985.1_7213_3_66 GCF_001238885.1_7213_3_92 GCF_001238945.1_7065_7_3 GCF_001239105.1_7092_1_30 GCF_001239205.1_7213_3_12 GCF_001239025.1_7065_7_47 GCF_001239045.1_7213_3_3 GCF_001506725.1_ASM150672v1 GCF_001507005.1_ASM150700v1 GCF_001507105.1_ASM150710v1 GCF_000254375.1_ASM25437v2 GCF_000254355.1_ASM25435v2 GCF_000254335.1_ASM25433v2 GCF_000254315.1_ASM25431v2 G…
Chlamydia psittaci	Included	GCF_000317995.1_ASM31799v1 GCF_000338695.1_ASM33869v1 GCF_000298535.2_ASM29853v2 GCF_000298555.2_ASM29855v2 GCF_000298495.2_ASM29849v2 GCF_000298515.2_ASM29851v2 GCF_000298435.2_ASM29843v2 GCF_000298475.2_ASM29847v2 GCF_000415525.1_ASM41552v1 GCF_000415545.1_ASM41554v1 GCF_000417695.2_ASM41769v2 GCF_000417715.1_ASM41771v1 GCF_000417605.1_ASM41760v1 GCF_000417655.1_ASM41765v1 GCF_000415785.1_ASM41…
Chlamydia trachomatis	Included	GCF_001398195.1_7794_5_16 GCF_001398215.1_7501_6_50 GCF_001398235.1_7501_6_60 GCF_001398255.1_7501_6_62 GCF_001398275.1_7501_6_61 GCF_000319165.1_ASM31916v1 GCF_000319105.1_ASM31910v1 GCF_001398175.1_7501_6_51 GCF_001398155.1_7501_6_49 GCF_001317725.1_7054_3_86 GCF_001398115.1_7501_6_59 GCF_000318545.1_ASM31854v1 GCF_000304535.1_Cm_FSW5 GCF_000304515.1_Cm_FSW4 GCF_000304495.1_Cm_ESW3 GCF_00022660…
Citrobacter freundii	Included	GCF_001546285.1_ASM154628v1 GCF_001482545.1_ASM148254v1 GCF_001413335.1_ASM141333v1 GCF_000982845.1_ASM98284v1 GCF_001022155.1_ASM102215v1 GCF_000783995.1_ASM78399v1 GCF_000759735.1_ASM75973v1 GCF_000783755.1_ASM78375v1 GCF_000692115.1_Citr_freu_MGH_56_V1 GCF_001273815.1_ASM127381v1 GCF_001413075.1_ASM141307v1 GCF_001482575.1_ASM148257v1 GCF_001411885.1_ASM141188v1 GCF_001317135.1_ASM131713v1 GCF…
Clostridium botulinum	Included	GCF_001573935.1_ASM157393v1 GCF_001573955.1_ASM157395v1 GCF_001573725.1_ASM157372v1 GCF_001573755.1_ASM157375v1 GCF_001573775.1_ASM157377v1 GCF_001573795.1_ASM157379v1 GCF_001573805.1_ASM157380v1 GCF_001573825.1_ASM157382v1 GCF_001573885.1_ASM157388v1 GCF_001573905.1_ASM157390v1 GCF_001058115.1_ASM105811v1 GCF_001058825.1_ASM105882v1 GCF_000827955.1_ASM82795v1 GCF_000828305.1_ASM82830v1 GCF_00081…
Clostridium perfringens	Included	GCF_001052445.1_ASM105244v1 GCF_001304735.1_ASM130473v1 GCF_001579765.1_ASM157976v1 GCF_000171135.1_ASM17113v1 GCF_000171175.1_ASM17117v1 GCF_000171195.1_ASM17119v1 GCF_000243175.1_Clos_perf_WAL_14572_V2 GCF_001414595.1_CP4 GCF_000009685.1_ASM968v1 GCF_000013285.1_ASM1328v1 GCF_000013845.1_ASM1384v1 GCF_001579785.1_ASM157978v1 GCF_000255475.1_ASM25547v1 GCF_000512415.1_JJC_1.0 GCF_001546355.1_ASM…
Comamonas testosteroni	Included	GCF_000761395.1_CDF2v1 GCF_000761415.1_CD4v1 GCF_000761315.1_CJC13v1 GCF_000761335.1_CJL14 GCF_000761265.1_CJC9v1 GCF_000801735.1_ZNC0007.1 GCF_000813605.1_ASM81360v1 GCF_001541245.1_ASM154124v1 GCF_001406795.1_Comamonas_testosteroni_P19 GCF_001294075.1_ASM129407v1 GCF_001266835.1_ASM126683v1 GCF_001189895.1_ASM118989v1 GCF_000980855.1_ASM98085v1 GCF_000241245.1_ASM24124v2 GCF_000241525.1_ASM2415…
Corynebacterium diphtheriae	Included	GCF_000455805.1_ASM45580v1 GCF_000953975.1_ASM95397v1 GCF_000257885.1_ASM25788v1 GCF_000263415.1_ASM26341v1 GCF_000255255.1_ASM25525v1 GCF_000255275.1_ASM25527v1 GCF_000255215.1_ASM25521v1 GCF_000255235.1_ASM25523v1 GCF_000968865.1_ASM96886v1 GCF_001026805.1_ASM102680v1 GCF_001457455.1_NCTC11397 GCF_000241915.1_ASM24191v1 GCF_000241935.1_ASM24193v1 GCF_000242775.1_ASM24277v1 GCF_000255155.1_ASM25…
Corynebacterium pseudotuberculosis	Included	GCF_000729725.1_ASM72972v1 GCF_000730365.1_ASM73036v1 GCF_000263755.4_ASM26375v2 GCF_000265545.1_ASM26554v1 GCF_000258385.1_ASM25838v1 GCF_000259155.2_ASM25915v2 GCF_000248375.1_ASM24837v1 GCF_000255935.1_ASM25593v1 GCF_000730445.1_ASM73044v1 GCF_001579825.1_ASM157982v1 GCF_001456175.1_ASM145617v1 GCF_001481675.1_ASM148167v1 GCF_001481715.1_ASM148171v1 GCF_001481755.1_ASM148175v1 GCF_001447295.1_…
Dehalococcoides mccartyi	Included	GCF_000830885.1_ASM83088v1 GCF_000830905.1_ASM83090v1 GCF_001460955.1_ASM146095v1 GCF_000025025.1_ASM2502v1 GCF_000025585.1_ASM2558v1 GCF_000341655.1_ASM34165v1 GCF_000341695.1_ASM34169v1 GCF_000830925.1_ASM83092v1 GCF_000009025.1_ASM902v1 GCF_000011905.1_ASM1190v1 GCF_000016705.1_ASM1670v1 GCF_001515295.1_ASM151529v1 GCF_000499365.1_ASM49936v1 GCF_000741845.1_ASM74184v1 GCF_001459095.1_ASM145909…
Enterobacter aerogenes	Included	GCF_001011935.1_ASM101193v1 GCF_001021995.1_ASM102199v1 GCF_001011615.1_ASM101161v1 GCF_001011625.1_ASM101162v1 GCF_001011575.1_ASM101157v1 GCF_001011595.1_ASM101159v1 GCF_001011815.1_ASM101181v1 GCF_001011915.1_ASM101191v1 GCF_001011645.1_ASM101164v1 GCF_001011795.1_ASM101179v1 GCF_001006555.1_ASM100655v1 GCF_000957725.1_ASM95772v1 GCF_000957705.1_ASM95770v1 GCF_000957525.1_ASM95752v1 GCF_000957…
Enterobacter aerogenes	Excluded	GCF_001518515.1_ASM151851v1 GCF_000878365.1_ASM87836v1
Enterobacter asburiae	Included	GCF_000958265.1_ASM95826v1 GCF_000957765.1_ASM95776v1 GCF_000958015.1_ASM95801v1 GCF_000957315.1_ASM95731v1 GCF_000957415.1_ASM95741v1 GCF_000957005.1_ASM95700v1 GCF_000958425.1_ASM95842v1 GCF_001475795.1_ASM147579v1 GCF_001475805.1_ASM147580v1 GCF_001471995.1_SMART_269.v1 GCF_001472305.1_SMART_454.v1 GCF_001472995.1_SMART_930.v1 GCF_001023015.1_ASM102301v1 GCF_001023175.1_ASM102317v1 GCF_0010526…
Enterobacter cloacae	Included	GCF_000564975.1_version_1.0_of_Enterobacter_cloacae_subsp._cloacae_SY-70_Genome_sequencing GCF_000534455.1_Ente_cloa_BIDMC_8_V2 GCF_000534295.1_Ente_cloa_UCI_23_V1 GCF_000534275.1_Ente_cloa_UCI_24_V1 GCF_000534215.1_Ente_cloa_UCI_30_V1 GCF_000534195.1_Ente_cloa_UCI_35_V1 GCF_000534155.1_Ente_cloa_UCI_39_V1 GCF_000534055.1_Ente_cloa_UCI_49_V1 GCF_000534035.1_Ente_cloa_UCI_50_V1 GCF_001525045.1_ASM…
Enterobacter hormaechei	Included	GCF_001473055.1_SMART_1020.v1 GCF_001473015.1_SMART_1001.v1 GCF_001472975.1_SMART_935.v1 GCF_001472055.1_SMART_286.v1 GCF_001472075.1_SMART_291.v1 GCF_001472005.1_SMART_271.v1 GCF_001472035.1_SMART_278.v1 GCF_001471975.1_SMART_268.v1 GCF_001471935.1_SMART_264.v1 GCF_001473285.1_SMART_77.v1 GCF_001472115.1_SMART_312.v1 GCF_001475415.1_SMART_1112.v1 GCF_001472635.1_SMART_685.v1 GCF_001473075.1_SMAR…
Enterococcus faecalis	Included	GCF_000148305.1_ASM14830v1 GCF_000148265.1_ASM14826v1 GCF_000148245.1_ASM14824v1 GCF_000148225.1_ASM14822v1 GCF_000148205.1_ASM14820v1 GCF_000148185.1_ASM14818v1 GCF_000148165.1_ASM14816v1 GCF_000148125.1_ASM14812v1 GCF_000148105.1_ASM14810v1 GCF_000148085.1_ASM14808v1 GCF_000742975.1_ASM74297v1 GCF_000739195.1_ASM73919v1 GCF_000763435.1_ASM76343v1 GCF_000648195.1_Ef.NY9.1 GCF_000648175.1_Ef.NJ44…
Enterococcus faecalis	Excluded	GCF_000415145.1_ASM41514v1 GCF_000415185.1_ASM41518v1
Enterococcus faecium	Included	GCF_000250945.1_ASM25094v1 GCF_000239115.1_ASM23911v2 GCF_000239095.1_ASM23909v2 GCF_000178235.1_ASM17823v1 GCF_000176295.1_EFCS_D344SRF_V1 GCF_000174935.1_ASM17493v1 GCF_000172915.1_ASM17291v1 GCF_000172875.1_ASM17287v1 GCF_000172835.1_ASM17283v1 GCF_000172675.1_ASM17267v1 GCF_001547105.1_ASM154710v1 GCF_001546375.1_ASM154637v1 GCF_000415365.1_ASM41536v1 GCF_000415345.1_ASM41534v1 GCF_000415285.…
Enterococcus faecium	Excluded	GCF_000415325.2_ASM41532v2 GCF_000767355.1_70-61-3 GCF_001562985.1_ASM156298v1 GCF_001455455.1_ASM145545v1
Escherichia albertii	Included	GCF_001514765.1_ASM151476v1 GCF_001514785.1_ASM151478v1 GCF_001514725.1_ASM151472v1 GCF_001514745.1_ASM151474v1 GCF_001514685.1_ASM151468v1 GCF_001514705.1_ASM151470v1 GCF_001514645.1_ASM151464v1 GCF_001514665.1_ASM151466v1 GCF_001514805.1_ASM151480v1 GCF_001514825.1_ASM151482v1 GCF_001515045.1_ASM151504v1 GCF_001515065.1_ASM151506v1 GCF_001549955.1_ASM154995v1 GCF_001515025.1_ASM151502v1 GCF_001…
Escherichia coli	Included	GCF_000013585.1_ASM1358v1 GCF_001030515.1_Esch_coli_BIDMC102_V1 GCF_000987535.1_ASM98753v1 GCF_000797835.1_Escherichia_coli_CVM_N33804PS_v._1.0 GCF_001286485.1_8205_3_40 GCF_000356745.2_ASM35674v2 GCF_001286545.1_8205_3_80 GCF_000351585.1_Esch_coli_KTE60_V1 GCF_000627215.1_ASM62721v1 GCF_000457245.1_Esch_coli_HVH_88_4-5854636_V1 GCF_000252805.1_ASM25280v2 GCF_000353125.1_Esch_coli_KTE223_V1 GCF_0…
Fusobacterium nucleatum	Included	GCF_000279975.1_ASM27997v1 GCF_000347315.1_SSAKE_FusoCC53 GCF_000273605.1_PB_Fuso_nucl_ss_animalis_F0419_V1 GCF_000273625.1_PB_Fuso_sp_7_1_V1 GCF_000218655.1_Fusobacterium_sp_11_3_2_V1 GCF_000220825.1_ASM22082v1 GCF_000400875.1_ASM40087v1 GCF_000455945.1_de_novo GCF_001457555.1_NCTC10562 GCF_001510735.1_ASM151073v1 GCF_001546435.1_ASM154643v1 GCF_001296085.1_ASM129608v1 GCF_001296145.1_ASM129614v…
Gallibacterium anatis	Included	GCF_000772295.1_ASM77229v1 GCF_000772345.1_ASM77234v1 GCF_000772275.1_ASM77227v1 GCF_000772285.1_ASM77228v1 GCF_000771975.1_ASM77197v1 GCF_000772265.1_ASM77226v1 GCF_000771935.1_ASM77193v1 GCF_000771955.1_ASM77195v1 GCF_000772365.1_ASM77236v1 GCF_000772385.1_ASM77238v1 GCF_000772445.1_ASM77244v1 GCF_000772425.1_ASM77242v1 GCF_000772395.1_ASM77239v1 GCF_000771775.1_ASM77177v1 GCF_000771785.1_ASM77…
Gardnerella vaginalis	Included	GCF_000263595.1_ASM26359v1 GCF_000263615.1_ASM26361v1 GCF_000263555.1_ASM26355v1 GCF_000263575.1_ASM26357v1 GCF_000263515.1_ASM26351v1 GCF_000263535.1_ASM26353v1 GCF_000263475.1_ASM26347v1 GCF_000263495.1_ASM26349v1 GCF_000263635.1_ASM26363v1 GCF_000263655.1_ASM26365v1 GCF_001546445.1_ASM154644v1 GCF_001546455.1_ASM154645v1 GCF_001278345.1_ASM127834v1 GCF_001049785.1_ASM104978v1 GCF_000414485.1_A…
Haemophilus influenzae	Included	GCF_900041425.1_14412_4_19 GCF_900044685.1_14412_4_47 GCF_900035285.1_14412_4_34 GCF_900035295.1_14412_4_53 GCF_900035525.1_14412_4_31 GCF_900037345.1_14412_4_37 GCF_001059185.1_ASM105918v1 GCF_001071575.1_ASM107157v1 GCF_001055565.1_ASM105556v1 GCF_001055615.1_ASM105561v1 GCF_001055275.1_ASM105527v1 GCF_001055485.1_ASM105548v1 GCF_001058575.1_ASM105857v1 GCF_001059125.1_ASM105912v1 GCF_001056575…
Haemophilus parainfluenzae	Included	GCF_001055095.1_ASM105509v1 GCF_001279145.1_ASM127914v1 GCF_001055595.1_ASM105559v1 GCF_001058435.1_ASM105843v1 GCF_000261285.1_HparainfluenzaeHK2019v1.0 GCF_000746485.1_ASM74648v1 GCF_001053035.1_ASM105303v1 GCF_001053575.1_ASM105357v1 GCF_001055885.1_ASM105588v1 GCF_000210895.1_ASM21089v1 GCF_000259485.1_HparainfluenzaeHK262v1.0 GCF_001059815.1_ASM105981v1 GCF_001053915.1_ASM105391v1 GCF_001054…
Haemophilus parainfluenzae	Excluded	GCF_001071435.1_ASM107143v1
Helicobacter pylori	Included	GCF_000270045.1_ASM27004v1 GCF_000270025.1_ASM27002v1 GCF_000270005.1_ASM27000v1 GCF_000259235.1_ASM25923v1 GCF_000256075.1_ASM25607v2 GCF_000256035.1_ASM25603v2 GCF_000255955.1_ASM25595v1 GCF_000224575.1_ASM22457v1 GCF_000224555.1_ASM22455v1 GCF_000213135.1_ASM21313v1 GCF_000817025.1_ASM81702v1 GCF_000802645.1_ASM80264v1 GCF_000824925.1_H3018 GCF_000824865.1_H3014 GCF_000802525.1_ASM80252v1 GCF_…
Kingella kingae	Included	GCF_000470175.1_PV1748 GCF_000470195.1_KK245 GCF_000470115.1_KK199 GCF_000470155.1_KK145 GCF_000470005.1_KK113 GCF_000470035.1_D7330 GCF_000469925.1_BB060 GCF_000469965.1_D2363 GCF_000470215.1_KK242 GCF_000470235.1_G115 GCF_000477355.1_G101 GCF_000477375.1_G97 GCF_000477275.1_G120 GCF_000477295.1_BB631 GCF_000477315.1_G124 GCF_000477335.1_G112 GCF_000470575.1_KK60 GCF_000470595.1_KK274 GCF_000470…
Klebsiella oxytoca	Included	GCF_001054935.1_ASM105493v1 GCF_001054575.1_ASM105457v1 GCF_001317245.1_ASM131724v1 GCF_001066775.1_ASM106677v1 GCF_001053875.1_ASM105387v1 GCF_000567705.1_Kleb_oxyt_MGH_41_V1 GCF_000567805.1_Kleb_oxyt_MGH_27_V1 GCF_000527215.1_KoxKA2v1.0 GCF_000527235.1_KoxOK1v1.0 GCF_000492955.1_Kleb_oxyt_MGH_28_V1 GCF_000507385.1_ASM50738v1 GCF_000427015.1_kleoxysa2 GCF_000492815.1_Kleb_oxyt_MGH_42_V1 GCF_0010…
Klebsiella oxytoca	Excluded	GCF_001055795.1_ASM105579v1
Klebsiella pneumoniae	Included	GCF_001034055.1_Kleb_pneu_BIDMC89_V1 GCF_001034065.1_Kleb_pneu_BIDMC90_V1 GCF_001033975.1_Kleb_pneu_MGH126_V1 GCF_001033995.1_Kleb_pneu_BIDMC85_V1 GCF_001034005.1_Kleb_pneu_BIDMC86_V1 GCF_001034045.1_Kleb_pneu_BIDMC88_V1 GCF_001033895.1_Kleb_pneu_MGH118_V1 GCF_001033915.1_Kleb_pneu_MGH123_V1 GCF_001033925.1_Kleb_pneu_MGH124_V1 GCF_001033965.1_Kleb_pneu_MGH125_V1 GCF_000822065.1_43AVR GCF_00082202…
Lactobacillus casei	Included	GCF_000309785.1_ASM30978v1 GCF_000318035.1_ASM31803v1 GCF_000309745.1_ASM30974v1 GCF_000309765.1_ASM30976v1 GCF_000309705.1_ASM30970v1 GCF_000309725.1_ASM30972v1 GCF_000309665.1_ASM30966v1 GCF_000309685.1_ASM30968v1 GCF_001433735.1_ASM143373v1 GCF_001469115.1_ASM146911v1 GCF_001540885.1_ASM154088v1 GCF_001066565.1_ASM106656v1 GCF_000827145.1_ASM82714v1 GCF_000510825.1_ASM51082v1 GCF_000474615.1_L…
Lactobacillus casei	Excluded	GCF_001066695.1_ASM106669v1 GCF_001013375.1_ASM101337v1 GCF_000829055.1_ASM82905v1
Lactobacillus crispatus	Included	GCF_001541515.1_ASM154151v1 GCF_001541535.1_ASM154153v1 GCF_001541405.1_ASM154140v1 GCF_001541505.1_ASM154150v1 GCF_001434005.1_ASM143400v1 GCF_001541385.1_ASM154138v1 GCF_000497065.1_L.crispatus1.0 GCF_001541585.1_ASM154158v1 GCF_001546015.1_ASM154601v1 GCF_001567095.1_ASM156709v1 GCF_001563615.1_ASM156361v1 GCF_001546025.1_ASM154602v1 GCF_000162255.1_ASM16225v1 GCF_000162315.1_ASM16231v1 GCF_00…
Lactobacillus crispatus	Excluded	GCF_001063045.1_ASM106304v1
Lactobacillus delbrueckii	Included	GCF_000751895.1_LBVIB44_V12 GCF_001189855.1_ASM118985v1 GCF_000751655.1_LBCNRZ226_V1 GCF_000751695.1_LBCNRZ327_V11 GCF_000751275.1_LBCNRZ700_V1 GCF_000751635.1_LBVIB27_V12 GCF_000409675.1_lla_2.6 GCF_000751235.1_LBCNRZ333_V1 GCF_001190005.1_ASM119000v1 GCF_001263315.1_ASM126331v1 GCF_001510975.1_Lactobacillus_delbrueckii_subsp._bulgaricus_CFL1 GCF_001469775.1_ASM146977v1 GCF_001437485.1_ASM143748…
Lactobacillus fermentum	Included	GCF_001010185.1_ASM101018v1 GCF_001010245.1_ASM101024v1 GCF_001368755.1_LF_newbler2.7 GCF_000397165.1_ASM39716v1 GCF_000417005.1_ASM41700v1 GCF_000466785.3_ASM46678v3 GCF_000472265.1_LF1_1.0 GCF_001039735.1_LFE2 GCF_000010145.1_ASM1014v1 GCF_000159215.1_ASM15921v1 GCF_000162395.1_ASM16239v1 GCF_001436835.1_ASM143683v1 GCF_000496435.1_LfermNB22_1.0 GCF_000966835.1_ASM96683v1 GCF_001077025.1_ASM107…
Lactobacillus helveticus	Included	GCF_001006025.1_ASM100602v1 GCF_000765465.1_ASM76546v1 GCF_000961015.1_ASM96101v1 GCF_000525715.1_ASM52571v1 GCF_000493555.1_LhCIRMBIA101V1 GCF_000493575.1_LhCIRMBIA101V1 GCF_001308285.1_ASM130828v1 GCF_001572815.1_ASM157281v1 GCF_001437535.1_ASM143753v1 GCF_000189515.1_ASM18951v1 GCF_000195355.1_ASM19535v2 GCF_000015385.1_ASM1538v1 GCF_000165775.1_ASM16577v3 GCF_000493455.1_LhCIRMBIA951V1 GCF_00…
Lactobacillus helveticus	Excluded	GCF_001064985.1_ASM106498v1
Lactobacillus kunkeei	Included	GCF_001421135.1_ASM142113v1 GCF_001308185.1_ASM130818v1 GCF_001433825.1_ASM143382v1 GCF_001308195.1_ASM130819v1 GCF_001314945.1_ASM131494v1 GCF_001281165.1_ASM128116v1 GCF_001281205.1_ASM128120v1 GCF_001281215.1_ASM128121v1 GCF_001281225.1_ASM128122v1 GCF_001308205.1_ASM130820v1 GCF_000687335.1_LKU1 GCF_000830375.1_ASM83037v1 GCF_001421115.1_ASM142111v1 GCF_001281285.1_ASM128128v1 GCF_001308215.1…
Lactobacillus paracasei	Included	GCF_000410155.1_L.paracasei_Lpp22.v.1 GCF_000410175.1_L.paracasei_Lpp225.v.1 GCF_000410095.1_ASM41009v1 GCF_000410135.1_Lpp17.v.1 GCF_000410015.1_ASM41001v1 GCF_000410035.1_ASM41003v1 GCF_000409955.1_L.paracasei_Lpp223.v.1 GCF_000409995.1_ASM40999v1 GCF_000410195.1_ASM41019v1 GCF_000410235.1_ASM41023v1 GCF_001076935.1_ASM107693v1 GCF_001191565.1_ASM119156v1 GCF_000958525.1_ASM95852v1 GCF_00106266…
Lactobacillus plantarum	Included	GCF_001540965.1_ASM154096v1 GCF_001540925.1_ASM154092v1 GCF_000507045.1_Velvet_for_Version_1.2.03_of_the_Lactobacillus_plantarum GCF_000604105.1_ASM60410v1 GCF_000473935.1_LP1_1.0 GCF_000474695.1_Lactobacillus_plantarum_WJL GCF_000466905.2_ASM46690v2 GCF_000412205.1_ASM41220v1 GCF_000604365.1_LactobacillusPlantarum GCF_000648755.1_LP_contig GCF_001308305.1_ASM130830v1 GCF_001273585.1_ASM127358v1 …
Lactobacillus plantarum	Excluded	GCF_000469115.1_Velvet_V1.2.03_of_the_Lactobacillus_plantarum GCF_000463075.2_GC_Assembler
Lactobacillus rhamnosus	Included	GCF_900070175.1_Lactobacillus_rhamnosus_CECT_8800 GCF_001435405.1_ASM143540v1 GCF_001068215.1_ASM106821v1 GCF_000699985.1_ASM69998v1 GCF_000712495.1_E800 GCF_000508405.1_Lac_rha231 GCF_000414365.1_454ScaffoldContigs1505 GCF_000418475.1_ASM41847v1 GCF_000311945.1_ASM31194v1 GCF_000712505.1_PEL5 GCF_001066715.1_ASM106671v1 GCF_001064515.1_ASM106451v1 GCF_001064785.1_ASM106478v1 GCF_001044405.1_ASM1…
Lactococcus lactis	Included	GCF_001456655.1_ASM145665v1 GCF_001456615.1_ASM145661v1 GCF_001540895.1_ASM154089v1 GCF_001456595.1_ASM145659v1 GCF_000447925.1_LLT3.01 GCF_000447965.1_LLT7.01 GCF_000447885.1_LLT1.01 GCF_000447905.1_LLDT2.01 GCF_000442845.1_LLA12V1 GCF_000447825.1_LLT5.01 GCF_000344575.1_ASM34457v1 GCF_000348965.1_YF11_v1 GCF_001456725.1_ASM145672v1 GCF_000468955.1_ASM46895v1 GCF_001456785.1_ASM145678v1 GCF_0014…
Legionella pneumophila	Included	GCF_900073045.1_60025_H034680033-2 GCF_900073035.1_36396_NCTC_11191 GCF_000586315.1_ATCC_33156 GCF_000586295.1_ATCC_33215 GCF_000586275.1_ATCC_33216 GCF_000586255.1_ATCC_33737 GCF_000586235.1_ATCC_33823 GCF_000586215.1_ATCC_35096 GCF_000586195.1_ATCC_35251 GCF_000586175.1_ATCC_35289 GCF_000586155.1_ATCC_43130 GCF_000586135.1_ATCC_43283 GCF_900056225.1_10625_3_64 GCF_900056205.1_10625_3_48 GCF_900…
Leptospira borgpetersenii	Included	GCF_001569145.1_ASM156914v1 GCF_000758045.1_ASM75804v1 GCF_001568295.1_ASM156829v1 GCF_001568485.1_ASM156848v1 GCF_001569485.1_ASM156948v1 GCF_000244255.2_gls454103v02 GCF_000246695.1_CLC_glsol175 GCF_000342885.1_CA_glsol060 GCF_000346975.1_gls454016v01 GCF_001568305.1_ASM156830v1 GCF_000013965.1_ASM1396v1 GCF_000244215.1_LborgUI09149v2.0 GCF_001568495.1_ASM156849v1 GCF_001569455.1_ASM156945v1 GC…
Leptospira interrogans	Included	GCF_000246455.1_CLC_glsol071 GCF_000246195.1_CLC_glsol048 GCF_000246235.1_CLC_glsol050 GCF_000246255.1_CLC_glsol051 GCF_000246315.1_CLC_glsol058 GCF_000246415.1_CLC_glsol068 GCF_000246435.1_CLC_glsol069 GCF_001568565.1_ASM156856v1 GCF_000217275.1_CLC_glsol100 GCF_000342985.1_CA_glsol037 GCF_000217255.1_CLC_glsol104 GCF_001568265.1_ASM156826v1 GCF_001443305.1_ASM144330v1 GCF_001569065.1_ASM156906v…
Leptospira interrogans	Excluded	GCF_001584245.1_ASM158424v1 GCF_000244635.1_gls454170v02 GCF_000306635.1_gls454172v02
Leptospira kirschneri	Included	GCF_000306395.1_gls454131v2.0 GCF_000306515.1_gls454082v2.0 GCF_000306175.1_gls454018v2.0 GCF_000306355.1_gls454127v02 GCF_000246355.1_CLC_glsol065 GCF_000246675.1_CLC_glsol173 GCF_000246295.1_CLC_glsol056 GCF_000246335.1_CLC_glsol059 GCF_000306555.1_gls454126v02 GCF_000306595.1_Lkirs200803703v0.2 GCF_000347235.1_gls454008v01 GCF_000347215.1_gls454042v01 GCF_000347015.1_gls454176v01 GCF_000346895…
Leptospira noguchii	Included	GCF_001276935.1_ASM127693v1 GCF_001568325.1_ASM156832v1 GCF_001569215.1_ASM156921v1 GCF_000244775.1_gls454186v02 GCF_000306195.1_gls454024v02 GCF_000306255.2_gls454059v02 GCF_000346655.1_gls454072v02 GCF_001569165.1_ASM156916v1 GCF_000216255.2_gls454041v02 GCF_000243535.2_gls454021v02 GCF_000243575.1_gls454035v02 GCF_001569225.1_ASM156922v1 GCF_000350585.1_gls454073v01 GCF_000350605.1_gls454074v0…
Leptospira santarosai	Included	GCF_000306575.1_gls454130v02 GCF_000306615.1_gls454161v02 GCF_000306455.1_gls454070v02 GCF_000306475.1_gls454071v02 GCF_000246375.1_CLC_glsol066 GCF_000246395.1_CLC_glsol067 GCF_000244735.1_gls454179v2.0 GCF_000244795.1_gls454187v02 GCF_000313175.2_ASM31317v2 GCF_001569335.1_ASM156933v1 GCF_001584305.1_ASM158430v1 GCF_001569285.1_ASM156928v1 GCF_001569295.1_ASM156929v1 GCF_001569305.1_ASM156930v1…
Leptospira santarosai	Excluded	GCF_000346995.1_gls454166v01
Leptospira weilii	Included	GCF_001569385.1_ASM156938v1 GCF_001568405.1_ASM156840v1 GCF_001569525.1_ASM156952v1 GCF_001568415.1_ASM156841v1 GCF_001569365.1_ASM156936v1 GCF_000243995.1_gls454086v02 GCF_000244355.1_LweiUI13098v0.2 GCF_000246635.1_CLC_glsol171 GCF_001568905.1_ASM156890v1 GCF_000216315.1_gls454036v02 GCF_000217475.2_gls454038v02 GCF_000243595.1_gls454043v02 GCF_000246655.1_CLC_glsol172 GCF_001568915.1_ASM156891…
Leptospira weilii	Excluded	GCF_000244815.1_gls454188v02 GCF_001569375.1_ASM156937v1 GCF_000332415.1_gls454060v02
Leuconostoc mesenteroides	Included	GCF_001583825.1_ASM158382v1 GCF_001184245.1_ASM118424v1 GCF_001184255.1_ASM118425v1 GCF_001541125.1_ASM154112v1 GCF_000447945.1_LMT8.01 GCF_000512955.1_ASM51295v1 GCF_000686485.1_Leuconostoc GCF_001184265.1_ASM118426v1 GCF_000014445.1_ASM1444v1 GCF_000160595.1_ASM16059v1 GCF_000234825.3_ASM23482v3 GCF_001570665.1_ASM157066v1 GCF_000787735.1_ASM78773v1 GCF_001047695.1_ASM104769v1 GCF_001515385.1_A…
Leuconostoc mesenteroides	Excluded	GCF_000756355.1_ASM75635v1
Listeria monocytogenes	Included	GCF_001565055.1_LM07414_assembly GCF_001565015.1_LM07-01398_assembly GCF_001565035.1_LM07-01481_assembly GCF_001565135.1_LM07422_assembly GCF_001565155.1_LM07423_assembly GCF_001565095.1_LM07420_assembly GCF_001565175.1_LM07424_assembly GCF_900035205.1_12754_5_21 GCF_900043345.1_12754_4_82 GCF_900041415.1_12754_5_14 GCF_900037565.1_12673_8_25 GCF_900037335.1_12754_5_92 GCF_900036735.1_12754_5_57 …
Methanosarcina mazei	Included	GCF_000979915.1_gtlEnvA5udCFS GCF_000979855.1_gtlEnvA5udCFS GCF_000979095.1_gtlEnvA5udCFS GCF_000979035.1_gtlEnvA5udCFS GCF_000979015.1_gtlEnvA5udCFS GCF_000978955.1_gtlEnvA5udCFS GCF_000979115.1_gtlEnvA5udCFS GCF_000979125.1_gtlEnvA5udCFS GCF_000979655.1_gtlEnvA5udCFS GCF_000979665.1_gtlEnvA5udCFS GCF_000979495.1_gtlEnvA5udCFS GCF_000979505.1_gtlEnvA5udCFS GCF_000979935.1_gtlEnvA5udCFS GCF_00097…
Methanosarcina mazei	Excluded	GCF_000979685.1_gtlEnvA5udCFS GCF_000970185.1_ASM97018v1 GCF_000341715.1_ASM34171v1
Microcystis aeruginosa	Included	GCF_001578075.1_ASM157807v1 GCF_000312725.1_ASM31272v1 GCF_000330925.1_MicAerT1.0 GCF_000787675.1_ASM78767v1 GCF_000312185.1_ASM31218v1 GCF_000312205.1_ASM31220v1 GCF_000312225.1_ASM31222v1 GCF_000312245.1_ASM31224v1 GCF_000332585.1_MicAerD1.0 GCF_000010625.1_ASM1062v1 GCF_000307995.1_ASM30799v2 GCF_000312165.1_ASM31216v1 GCF_000981785.1_ASM98178v1 GCF_000312265.1_ASM31226v1 GCF_000312285.1_ASM31…
Moraxella catarrhalis	Included	GCF_001062845.1_ASM106284v1 GCF_001063475.1_ASM106347v1 GCF_000766665.1_ASM76666v1 GCF_000302495.1_RH4.0 GCF_000740455.1_ASM74045v1 GCF_000193065.1_ASM19306v2 GCF_000193085.1_ASM19308v2 GCF_001065675.1_ASM106567v1 GCF_001065625.1_ASM106562v1 GCF_001064665.1_ASM106466v1 GCF_000192945.1_ASM19294v2 GCF_000192965.1_ASM19296v2 GCF_000192985.1_ASM19298v2 GCF_000193005.1_ASM19300v2 GCF_000092265.1_ASM92…
Moraxella catarrhalis	Excluded	GCF_001064405.1_ASM106440v1
Morganella morganii	Included	GCF_001006565.1_ASM100656v1 GCF_001066005.1_ASM106600v1 GCF_001274995.1_ASM127499v1 GCF_000633515.1_de_novo GCF_000747035.1_ASM74703v1 GCF_000752335.1_Morganella_morganii_F675 GCF_000770295.1_ASM77029v1 GCF_001066745.1_ASM106674v1 GCF_000286435.2_ASM28643v2 GCF_000307755.2_ASM30775v2 GCF_000530115.1_IS15v1 GCF_001558895.1_ASM155889v1 GCF_000783955.1_ASM78395v1 GCF_000966695.1_ASM96669v1 GCF_00126…
Mycobacterium abscessus	Included	GCF_001213745.1_7396_6_89 GCF_001213765.1_7396_6_79 GCF_001215565.1_7396_8_58 GCF_001213565.1_7396_6_52 GCF_001213625.1_7396_6_96 GCF_001213665.1_7396_6_81 GCF_000280615.1_ASM28061v1 GCF_000280635.2_ASM28063v2 GCF_000280595.1_ASM28059v1 GCF_000333695.1_ASM33369v1 GCF_001215625.1_7396_7_6 GCF_001215745.1_7520_7_37 GCF_001215805.1_7520_7_42 GCF_000270745.2_ASM27074v2 GCF_000239055.1_ASM23905v2 GCF_…
Mycobacterium abscessus	Excluded	GCF_000715335.1_denovo_assembly
Mycobacterium africanum	Included	GCF_000666645.1_Myco_afri_MAL010120_V1 GCF_000666685.1_Myco_afri_MAL010123_V1 GCF_000666605.1_Myco_afri_MAL010112_V1 GCF_000666625.1_Myco_afri_MAL010118_V1 GCF_000666405.1_Myco_afri_MAL010099_V1 GCF_000666425.1_Myco_afri_MAL010100_V1 GCF_000666705.1_Myco_afri_MAL010128_V1 GCF_000666725.1_Myco_afri_MAL010129_V1 GCF_001593225.1_ASM159322v1 GCF_000667525.1_Myco_tube_MAL020193_V1 GCF_000667445.1_Myco…
Mycobacterium bovis	Included	GCF_001287205.1_bcg_Russia GCF_000649655.1_Myco_bovi_Bz_31150_V1 GCF_000666385.1_Myco_bovi_MAL010093_V1 GCF_000488915.1_MB04303v1 GCF_000488935.1_MBAN5v1 GCF_000463175.1_BCG_Frappier GCF_001369335.1_Assembly_of_Mycobacterium_caprae_MB5 GCF_000758245.1_ASM75824v1 GCF_000934325.1_ASM93432v1 GCF_001287485.1_bcg_Frappier GCF_001580385.1_ASM158038v1 GCF_001455165.1_ASM145516v1 GCF_001184735.1_ASM11847…
Mycobacterium bovis	Excluded	GCF_000463235.1_BCG_Phipps GCF_000463255.1_BCG_Prague
Mycobacterium tuberculosis	Included	GCF_001381995.1_7755_5_96 GCF_000705905.1_Myco_tube_BTB10-305_V1 GCF_001345095.1_6180_1_7 GCF_000668975.1_Myco_tube_UT0092_V1 GCF_001392375.1_6540_6_21 GCF_001392835.1_6540_7_13 GCF_000658395.1_Myco_tube_M2352_V1 GCF_001392655.1_6570_5_17 GCF_001395595.1_6540_1_5 GCF_001201935.1_5477_8_7 GCF_001388395.1_8987_5_36 GCF_001391375.1_6540_7_3 GCF_001345315.1_6280_8_9 GCF_000677135.1_Myco_tube_TB_RSA20…
Mycoplasma pneumoniae	Included	GCF_001558175.1_ASM155817v1 GCF_001455795.1_ASM145579v1 GCF_001272875.1_ASM127287v1 GCF_001272835.1_ASM127283v1 GCF_001272855.1_ASM127285v1 GCF_001272755.1_ASM127275v1 GCF_001272775.1_ASM127277v1 GCF_001272915.1_ASM127291v1 GCF_001296485.1_ASM129648v1 GCF_001296905.1_ASM129690v1 GCF_001296825.1_ASM129682v1 GCF_001296855.1_ASM129685v1 GCF_001296735.1_ASM129673v1 GCF_001296765.1_ASM129676v1 GCF_001…
Neisseria gonorrhoeae	Included	GCF_001100765.1_8727_8_60 GCF_001101525.1_8727_8_88 GCF_001135385.1_8727_8_29 GCF_001097725.1_8289_2_24 GCF_001099005.1_8289_2_9 GCF_001354775.1_8289_2_8 GCF_001319205.1_8727_5_82 GCF_001354695.1_8727_8_6 GCF_001162645.1_8289_2_60 GCF_001026275.1_ASM102627v1 GCF_001026305.1_ASM102630v1 GCF_001121745.1_8289_2_76 GCF_001026165.1_ASM102616v1 GCF_001026115.1_ASM102611v1 GCF_001026145.1_ASM102614v1 GC…
Neisseria gonorrhoeae	Excluded	GCF_000006845.1_ASM684v1
Neisseria meningitidis	Included	GCF_900035445.1_14355_7_16 GCF_900035455.1_14555_5_7 GCF_900035425.1_14355_5_44 GCF_900035485.1_14555_5_88 GCF_900035465.1_14555_5_12 GCF_900035555.1_14555_5_76 GCF_900036235.1_14324_4_89 GCF_000327885.2_ASM32788v2 GCF_000327705.2_ASM32770v2 GCF_000327685.2_ASM32768v2 GCF_000327645.2_ASM32764v2 GCF_000327625.2_ASM32762v2 GCF_000293625.1_ASM29362v1 GCF_000293445.1_ASM29344v1 GCF_000293345.1_ASM293…
Neisseria meningitidis	Excluded	GCF_001061215.1_ASM106121v1 GCF_001064635.1_ASM106463v1
Oenococcus oeni	Included	GCF_000762145.1_Oeoe_IOEB_L26_1_1.0 GCF_000762105.1_Oeoe_IOEB_VF_1.0 GCF_000762085.1_Oeoe_S19_1.0 GCF_000712375.1_ASM71237v1 GCF_000721835.1_Oeoe_IOEB_0205_1.0 GCF_000372485.1_ASM37248v1 GCF_000697625.1_Oeni1 GCF_000309425.1_AWRIB202_v1 GCF_000286235.1_AWRIB576_v1 GCF_000721875.1_Oeoe_IOEB_0501_1.0 GCF_000761885.1_Oeoe_IOEB_CiNe_1.0 GCF_000761905.1_Oeoe_S11_1.0 GCF_000762165.1_Oeoe_IOEB_S450_1.0 …
Oenococcus oeni	Excluded	GCF_000769675.1_ASM76967v1
Paenibacillus polymyxa	Included	GCF_000943535.1_ASM94353v1 GCF_000597985.1_ASM59798v1 GCF_000955925.1_ASM95592v1 GCF_000714835.1_DSM365V1 GCF_000809185.1_ASM80918v1 GCF_000237325.1_ASM23732v1 GCF_000265445.1_PaePol1.0 GCF_000463565.1_S6 GCF_000507205.3_ASM50720v2 GCF_000735775.1_ASM73577v1 GCF_000146875.3_ASM14687v2 GCF_000164985.3_ASM16498v2 GCF_000217775.1_PPt02 GCF_000819665.1_ASM81966v1 GCF_001593085.1_ASM159308v1 GCF_00052…
Pasteurella multocida	Included	GCF_000412125.1_1500C GCF_000413135.1_P1062v2 GCF_000412075.1_Pmultocida_hybrid671-90 GCF_000412105.1_RIIF GCF_000412015.1_P1933 GCF_000412035.1_ASM41203v1 GCF_000298675.1_P1059v1 GCF_000409915.1_1500E GCF_000469095.1_ASM46909v1 GCF_000478235.1_ASM47823v1 GCF_001064415.1_ASM106441v1 GCF_001510775.1_ASM151077v1 GCF_001028205.1_ASM102820v1 GCF_001027755.1_ASM102775v1 GCF_000973565.1_ASM97356v1 GCF_…
Pectobacterium carotovorum	Included	GCF_000808115.1_ASM80811v1 GCF_000808145.1_ASM80814v1 GCF_000803215.1_ASM80321v1 GCF_000803315.1_ASM80331v1 GCF_000754715.1_ASM75471v1 GCF_000754765.1_ASM75476v1 GCF_000754695.1_ASM75469v1 GCF_000754705.1_ASM75470v1 GCF_000808195.1_ASM80819v1 GCF_000808235.1_ASM80823v1 GCF_001038675.1_ASM103867v1 GCF_001039055.1_ASM103905v1 GCF_001039065.1_ASM103906v1 GCF_001238575.1_ASM123857v1 GCF_000808455.1_A…
Peptoclostridium difficile	Included	GCF_000451645.2_ASM45164v2 GCF_000451665.2_ASM45166v2 GCF_000582865.1_E1 GCF_000451385.2_ASM45138v2 GCF_000451405.2_ASM45140v2 GCF_000451425.2_ASM45142v2 GCF_000451545.2_ASM45154v2 GCF_000451625.2_ASM45162v2 GCF_000449725.2_ASM44972v2 GCF_000452405.2_ASM45240v2 GCF_000449705.2_ASM44970v2 GCF_001447175.1_ASM144717v1 GCF_000451305.2_ASM45130v2 GCF_000451285.2_ASM45128v2 GCF_000451085.2_ASM45108v2 G…
Porphyromonas gingivalis	Included	GCF_001297745.1_ASM129774v1 GCF_000467975.1_ASM46797v1 GCF_001314265.1_ASM131426v1 GCF_000467995.1_ASM46799v1 GCF_001263815.1_ASM126381v1 GCF_000380305.1_PgingivalisJCVISC001v1.0 GCF_000467795.1_ASM46779v1 GCF_000467815.1_ASM46781v1 GCF_000503975.1_SJD2 GCF_000007585.1_ASM758v1 GCF_000270225.1_ASM27022v1 GCF_001274615.1_ASM127461v1 GCF_001553795.1_ASM155379v1 GCF_000467835.1_ASM46783v1 GCF_000467…
Prochlorococcus marinus	Included	GCF_000759875.1_ASM75987v1 GCF_000759885.1_ASM75988v1 GCF_000759855.1_ASM75985v1 GCF_000759865.1_ASM75986v1 GCF_000018585.1_ASM1858v1 GCF_000158595.1_ASM15859v1 GCF_000015965.1_ASM1596v1 GCF_000018065.1_ASM1806v1 GCF_000759935.1_ASM75993v1 GCF_000759955.1_ASM75995v1 GCF_000760275.1_ASM76027v1 GCF_000760235.1_ASM76023v1 GCF_000760155.1_ASM76015v1 GCF_000760115.1_ASM76011v1 GCF_000760095.1_ASM76009…
Propionibacterium freudenreichii	Included	GCF_900000075.1_CIRM-BIA135 GCF_001369035.1_CIRM-BIA_514 GCF_900000085.1_CIRM-BIA134 GCF_001369055.1_CIRM-BIA516 GCF_900000055.1_CIRM-BIA122 GCF_900000125.1_CIRM-BIA121 GCF_900000115.1_CIRM-BIA139 GCF_001050955.1_ASM105095v1 GCF_001050975.1_ASM105097v1 GCF_001368955.1_CIRM-BIA508 GCF_001368975.1_CIRM-BIA527 GCF_001369075.1_CIRM-BIA456 GCF_000091725.1_ASM9172v1 GCF_000723545.1_CIRM129V1 GCF_900000…
Proteus mirabilis	Included	GCF_001060285.1_ASM106028v1 GCF_001060325.1_ASM106032v1 GCF_000784015.1_ASM78401v1 GCF_000972665.1_ASM97266v1 GCF_000783595.1_ASM78359v1 GCF_000783875.1_ASM78387v1 GCF_000783465.1_ASM78346v1 GCF_000783575.1_ASM78357v1 GCF_001060765.1_ASM106076v1 GCF_001281545.1_ASM128154v1 GCF_001076705.1_ASM107670v1 GCF_001076715.1_ASM107671v1 GCF_001076755.1_ASM107675v1 GCF_001077105.1_ASM107710v1 GCF_001065085…
Proteus mirabilis	Excluded	GCF_001463025.1_ASM146302v1
Pseudomonas aeruginosa	Included	GCF_001452365.1_WH-SGI-V-07651 GCF_001451505.1_WH-SGI-V-07426 GCF_000792325.1_AZPAE14984 GCF_000797355.1_AZPAE12423 GCF_001555145.1_ASM155514v1 GCF_000793825.1_AZPAE14921 GCF_001454585.1_WH-SGI-V-07708 GCF_000791185.1_AZPAE14922 GCF_000791325.1_AZPAE14928 GCF_000789545.1_AZPAE14918 GCF_000793415.1_AZPAE15067 GCF_001554955.1_ASM155495v1 GCF_000796175.1_AZPAE14410 GCF_000790325.1_AZPAE14871 GCF_001…
Pseudomonas amygdali	Included	GCF_001538185.1_ASM153818v1 GCF_001293825.1_Pla107 GCF_001006445.1_PSl_v01 GCF_001006455.1_PSt_v01 GCF_000935665.1_PDCFBP4219-G1 GCF_000935735.1_PSDCFBP3226-G1 GCF_000934645.1_ASM93464v1 GCF_000935645.1_PSAVPseNe107-G1 GCF_001293975.1_PmeN6801 GCF_001535785.1_ASM153578v1 GCF_001535805.1_ASM153580v1 GCF_001401165.1_PumICMP3962 GCF_001401265.1_PseICMP763 GCF_001400675.1_PaeICMP8947 GCF_001400755.1_…
Pseudomonas amygdali	Excluded	GCF_001293835.1_Pla3988 GCF_001535755.1_ASM153575v1 GCF_000145885.1_ASM14588v1
Pseudomonas chlororaphis	Included	GCF_001269625.1_ASM126962v1 GCF_000813225.1_ASM81322v1 GCF_000963835.1_ASM96383v1 GCF_000506385.1_PcsubspaPBSt2-2.0 GCF_000512485.1_PCYL_1 GCF_000597925.1_ASM59792v1 GCF_000698865.1_ASM69886v1 GCF_001023535.1_ASM102353v1 GCF_000237045.1_ASM23704v2 GCF_000264555.1_ASM26455v1 GCF_000281915.1_ASM28191v1 GCF_001269595.1_ASM126959v1 GCF_000761195.1_ASM76119v1 GCF_000783395.1_ASM78339v1 GCF_001269555.1…
Pseudomonas denitrificans	Included	GCF_001067805.1_ASM106780v1 GCF_001063615.1_ASM106361v1 GCF_001067815.1_ASM106781v1 GCF_001064395.1_ASM106439v1 GCF_001066435.1_ASM106643v1 GCF_001060745.1_ASM106074v1 GCF_001061455.1_ASM106145v1 GCF_001062205.1_ASM106220v1 GCF_001062775.1_ASM106277v1 GCF_001065055.1_ASM106505v1 GCF_001066465.1_ASM106646v1 GCF_001062785.1_ASM106278v1 GCF_001063435.1_ASM106343v1 GCF_001065155.1_ASM106515v1
Pseudomonas denitrificans	Excluded	GCF_000349845.1_ASM34984v1
Pseudomonas fluorescens	Included	GCF_000967945.1_ASM96794v1 GCF_001541845.1_ASM154184v1 GCF_000963495.1_ASM96349v1 GCF_001307275.1_ASM130727v1 GCF_001317545.1_CBN_34 GCF_001020765.1_ASM102076v1 GCF_000952735.1_ASM95273v1 GCF_000293885.2_ASM29388v3 GCF_000297195.2_Pseudomonas.strain_BBc6R8_v2.0 GCF_000285955.1_ASM28595v1 GCF_000292795.1_PF-R124.01 GCF_000281895.1_ASM28189v1 GCF_000285615.1_ASM28561v1 GCF_000276585.1_ASM27658v1 GC…
Pseudomonas putida	Included	GCF_000325725.1_ASM32572v1 GCF_000367825.1_Pseudomonas_putida_TRO1 GCF_000294445.2_ASM29444v2 GCF_000319305.1_ASM31930v1 GCF_000285395.1_ASM28539v1 GCF_000287915.1_ASM28791v1 GCF_000271965.1_S2_amos GCF_000281215.1_ASM28121v1 GCF_000390005.2_ASM39000v2 GCF_000410575.1_ASM41057v1 GCF_001027965.1_ASM102796v1 GCF_001066335.1_ASM106633v1 GCF_000878325.1_UASWS0946_1.0 GCF_000987155.1_ASM98715v1 GCF_00…
Pseudomonas stutzeri	Included	GCF_000590475.1_ASM59047v1 GCF_000661915.1_ASM66191v1 GCF_000416345.1_PstB1SMN1_1.0 GCF_000455665.1_ASM45566v1 GCF_000327065.1_ASM32706v1 GCF_000341615.1_PstNF13_1.0 GCF_000282955.1_ASM28295v1 GCF_000307775.2_PseStu2.0 GCF_000828205.1_ASM82820v1 GCF_000935215.1_ASM93521v1 GCF_001575085.1_ASM157508v1 GCF_001294145.1_ASM129414v1 GCF_001276475.1_ASM127647v1 GCF_001064225.1_ASM106422v1 GCF_001038645.…
Pseudomonas syringae	Included	GCF_001294305.1_PmaM4a GCF_001400125.1_PafICMP4394 GCF_001293575.1_PmaYM7930 GCF_001293665.1_PsA2 GCF_001293705.1_PsB48 GCF_001293775.1_Pci0788_9 GCF_001293855.1_Pma90_32 GCF_001293925.1_PmaH7608 GCF_001294165.1_PmaM6 GCF_001294185.1_PmaKN91 GCF_000416885.1_ASM41688v1 GCF_000416925.1_ASM41692v1 GCF_001467105.1_ASM146710v1 GCF_000416765.1_ASM41676v1 GCF_000416785.2_ASM41678v2 GCF_000416845.2_ASM41…
Salinispora arenicola	Included	GCF_000377605.1_ASM37760v1 GCF_000378645.1_ASM37864v1 GCF_000375205.1_ASM37520v1 GCF_000375305.1_ASM37530v1 GCF_000375165.1_ASM37516v1 GCF_000375185.1_ASM37518v1 GCF_000375125.1_ASM37512v1 GCF_000375145.1_ASM37514v1 GCF_000378665.1_ASM37866v1 GCF_000378685.1_ASM37868v1 GCF_000514955.1_ASM51495v1 GCF_000514975.1_ASM51497v1 GCF_000514875.1_ASM51487v1 GCF_000514895.1_ASM51489v1 GCF_000514915.1_ASM51…
Salinispora arenicola	Excluded	GCF_000425925.1_ASM42592v1
Salinispora pacifica	Included	GCF_000379065.1_ASM37906v1 GCF_000383575.1_ASM38357v1 GCF_000378825.1_ASM37882v1 GCF_000378845.1_ASM37884v1 GCF_000377025.1_ASM37702v1 GCF_000377045.1_ASM37704v1 GCF_000375265.1_ASM37526v1 GCF_000375285.1_ASM37528v1 GCF_000383995.1_ASM38399v1 GCF_000514855.1_ASM51485v1 GCF_000514775.1_ASM51477v1 GCF_000514795.1_ASM51479v1 GCF_000514815.1_ASM51481v1 GCF_000514835.1_ASM51483v1 GCF_000514575.1_ASM51…
Salmonella enterica	Included	GCF_001063355.1_ASM106335v1 GCF_000412935.1_2012K-0273_Ver1 GCF_001587785.1_CFSAN033937_01.0 GCF_000985735.1_PA104 GCF_001474075.1_Salmonella_enterica_CVM_43751_v1.0 GCF_001366955.1_10426_1_37 GCF_000486625.1_ASM48662v1 GCF_000344825.1_SOAPdenovo1.05 GCF_001480145.1_Salmonella_enterica_CVM_N40368-SQ_v1.0 GCF_000747825.1_CFSAN000181_01.0 GCF_001411235.1_12227_3_39 GCF_000984155.1_PA030 GCF_0013624…
Serratia marcescens	Included	GCF_001537065.1_12082_3_13 GCF_001537085.1_12082_3_93 GCF_001538805.1_12082_2_55 GCF_001536895.1_12082_3_47 GCF_001536965.1_12082_3_42 GCF_001536985.1_12082_2_79 GCF_001537005.1_12082_3_48 GCF_001537045.1_12082_5_37 GCF_001540825.1_12082_3_54 GCF_001540025.1_12082_3_40 GCF_001540705.1_12082_3_70 GCF_001540725.1_12082_2_52 GCF_001540745.1_12082_3_4 GCF_001540765.1_12082_2_96 GCF_001064725.1_ASM106…
Serratia marcescens	Excluded	GCF_000330865.1_ASM33086v1
Staphylococcus aureus	Included	GCF_000593605.1_Stap_aure_F62013_V1 GCF_900046185.1_7469_7_21 GCF_000610285.1_Stap_aure_DAR2019_V1 GCF_001223825.1_5364_6_8 GCF_000221845.1_ASM22184v2 GCF_001062155.1_ASM106215v1 GCF_000575245.1_Stap_aure_M1169_V1 GCF_000638735.1_Stap_aure_C3489_V1 GCF_000572885.1_Stap_aure_LPIH6004_V1 GCF_900040395.1_7712_8_28 GCF_000363265.1_Stap_aure_M1291_V1 GCF_900070295.1_10900_2_27 GCF_900070305.1_10900_2_…
Staphylococcus epidermidis	Included	GCF_001069245.1_ASM106924v1 GCF_001069275.1_ASM106927v1 GCF_001073295.1_ASM107329v1 GCF_001068995.1_ASM106899v1 GCF_001069075.1_ASM106907v1 GCF_001069155.1_ASM106915v1 GCF_001069195.1_ASM106919v1 GCF_001586455.1_ASM158645v1 GCF_001469335.1_ASM146933v1 GCF_001075605.1_ASM107560v1 GCF_001476515.1_ASM147651v1 GCF_001511655.1_SETU.1 GCF_000276545.1_ASM27654v1 GCF_000304575.1_ASM30457v1 GCF_001071215.…
Staphylococcus haemolyticus	Included	GCF_001236365.1_7067_4_49 GCF_001236425.1_7067_4_71 GCF_001235545.1_7068_7_67 GCF_001235645.1_7068_7_15 GCF_001235685.1_7068_7_44 GCF_001235705.1_7068_7_40 GCF_001235805.1_7067_4_63 GCF_001235945.1_7067_4_68 GCF_001236245.1_7067_4_31 GCF_001227625.1_7067_4_65 GCF_001226765.1_7067_4_48 GCF_001227045.1_7068_7_63 GCF_001226325.1_7068_7_48 GCF_001226405.1_7068_7_19 GCF_001227385.1_7068_7_20 GCF_00122…
Staphylococcus warneri	Included	GCF_001477415.1_ASM147741v1 GCF_001073365.1_ASM107336v1 GCF_001073945.1_ASM107394v1 GCF_001476975.1_ASM147697v1 GCF_000332735.1_ASM33273v1 GCF_000712915.1_psalyso111 GCF_000712925.1_psaLyso211 GCF_000736475.1_ASM73647v1 GCF_001074135.1_ASM107413v1 GCF_000175175.1_ASM17517v1 GCF_000211215.1_ASM21121v2 GCF_000321085.1_ASM32108v1 GCF_001477375.1_ASM147737v1 GCF_001071965.1_ASM107196v1 GCF_001471795.…
Stenotrophomonas maltophilia	Included	GCF_001071655.1_ASM107165v1 GCF_001071815.1_ASM107181v1 GCF_001071175.1_ASM107117v1 GCF_001071195.1_ASM107119v1 GCF_001071065.1_ASM107106v1 GCF_001071115.1_ASM107111v1 GCF_001071345.1_ASM107134v1 GCF_001071475.1_ASM107147v1 GCF_001071285.1_ASM107128v1 GCF_001071335.1_ASM107133v1 GCF_001591205.1_ASM159120v1 GCF_001542395.1_ASM154239v1 GCF_001499755.1_PierC1 GCF_001499715.1_BurA1 GCF_001069005.1_AS…
Streptococcus agalactiae	Included	GCF_001133525.1_6630_7_17 GCF_001133625.1_6630_6_1 GCF_001127665.1_6630_8_6 GCF_001130545.1_6630_6_6 GCF_001135525.1_6630_5_1 GCF_001134425.1_6630_6_4 GCF_001140025.1_6630_6_15 GCF_000288395.1_ASM28839v1 GCF_000288375.1_ASM28837v1 GCF_000288355.1_ASM28835v1 GCF_000288335.1_ASM28833v1 GCF_000288315.1_ASM28831v1 GCF_000288295.1_ASM28829v1 GCF_000288255.1_ASM28825v1 GCF_000288215.1_ASM28821v1 GCF_00…
Streptococcus agalactiae	Excluded	GCF_000323065.2_ASM32306v2
Streptococcus anginosus	Included	GCF_001074375.1_ASM107437v1 GCF_000474115.1_ASM47411v1 GCF_001074525.1_ASM107452v1 GCF_000474155.1_ASM47415v1 GCF_000831165.1_ASM83116v1 GCF_001510585.1_ASM151058v1 GCF_000257765.1_ASM25776v1 GCF_000287595.1_SanginSK1138v1.0 GCF_000373605.1_ASM37360v1 GCF_000463465.1_ASM46346v1 GCF_000478925.1_ASM47892v1 GCF_000184365.1_ASM18436v1 GCF_000186545.1_Strep_angi_1_2_62CV_V1 GCF_001070115.1_ASM107011v1…
Streptococcus dysgalactiae	Included	GCF_000970985.1_ASM97098v1 GCF_000970995.1_ASM97099v1 GCF_001072165.1_ASM107216v1 GCF_000214575.1_ASM21457v2 GCF_000221105.1_ASM22110v2 GCF_000307185.1_ASM30718v1 GCF_000317855.1_ASM31785v1 GCF_000971005.1_ASM97100v1 GCF_000010705.1_ASM1070v1 GCF_000188715.1_ASM18871v1 GCF_000493775.1_ASM49377v1 GCF_000970975.1_ASM97097v1 GCF_001038445.1_ASM103844v1
Streptococcus dysgalactiae	Excluded	GCF_000188315.1_ASM18831v1 GCF_001076015.1_ASM107601v1
Streptococcus equi	Included	GCF_001177025.1_6903_3_36 GCF_001177005.1_6903_6_23 GCF_001175825.1_6903_7_28 GCF_000208725.1_ASM20872v1 GCF_000219765.1_ASM21976v1 GCF_000445225.2_ASM44522v2 GCF_001178765.1_6817_1_54 GCF_000020765.1_ASM2076v1 GCF_000026605.1_ASM2660v1 GCF_000706805.1_ASM70680v1 GCF_000876195.1_ASM87619v1 GCF_001175305.1_6817_2_85 GCF_000876365.1_ASM87636v1 GCF_000876375.1_ASM87637v1 GCF_000876305.1_ASM87630v1 G…
Streptococcus gordonii	Included	GCF_001589035.1_ASM158903v1 GCF_001588775.1_ASM158877v1 GCF_001589055.1_ASM158905v1 GCF_001588795.1_ASM158879v1 GCF_001588975.1_ASM158897v1 GCF_001589135.1_ASM158913v1 GCF_001281105.1_ASM128110v1 GCF_001469295.1_ASM146929v1 GCF_001578795.1_ASM157879v1 GCF_001588935.1_ASM158893v1 GCF_000017005.1_ASM1700v1 GCF_000959925.1_ASM95992v1 GCF_000970665.1_ASM97066v1 GCF_001588985.1_ASM158898v1 GCF_0015890…
Streptococcus gordonii	Excluded	GCF_001070265.1_ASM107026v1
Streptococcus mitis	Included	GCF_000385815.1_ASM38581v1 GCF_000430345.1_Smit.str18_56_v1.0 GCF_000257905.1_SmitisSK579v1.0 GCF_000279535.1_ASM27953v1 GCF_000257805.1_ASM25780v1 GCF_000257865.1_ASM25786v1 GCF_000222705.1_ASM22270v2 GCF_000222785.1_ASM22278v2 GCF_000506725.1_Sm.str21_39_v1.0 GCF_000506765.1_Sm.str27_7_v1.0 GCF_000963255.1_ASM96325v1 GCF_001070205.1_ASM107020v1 GCF_000960035.1_ASM96003v1 GCF_000960065.1_ASM9600…
Streptococcus mutans	Included	GCF_000339835.1_ASM33983v1 GCF_000339855.1_ASM33985v1 GCF_000339675.1_ASM33967v1 GCF_000339695.1_ASM33969v1 GCF_000339715.1_ASM33971v1 GCF_000339735.1_ASM33973v1 GCF_000339755.1_ASM33975v1 GCF_000339775.1_ASM33977v1 GCF_000339815.1_ASM33981v1 GCF_000229865.1_SMUT7-NEX_11-280 GCF_000229885.1_SMUT7-NEX_12-289 GCF_000522725.1_out_k27_n4_samp09-contigs.fa GCF_000229765.1_SMUT7-NEX_6-264 GCF_000229705…
Streptococcus oralis	Included	GCF_001074085.1_ASM107408v1 GCF_001075675.1_ASM107567v1 GCF_001069675.1_ASM106967v1 GCF_001074055.1_ASM107405v1 GCF_000722675.1_ASM72267v1 GCF_000722845.1_ASM72284v1 GCF_000257845.1_ASM25784v1 GCF_000287715.1_SoralisSK304v1.0 GCF_001075875.1_ASM107587v1 GCF_001411485.1_ASM141148v1 GCF_001588645.1_ASM158864v1 GCF_001579525.1_ASM157952v1 GCF_001579175.1_ASM157917v1 GCF_001579095.1_ASM157909v1 GCF_0…
Streptococcus parasanguinis	Included	GCF_001071295.1_ASM107129v1 GCF_001072295.1_ASM107229v1 GCF_001071035.1_ASM107103v1 GCF_001071155.1_ASM107115v1 GCF_001070575.1_ASM107057v1 GCF_001070915.1_ASM107091v1 GCF_001070445.1_ASM107044v1 GCF_001072435.1_ASM107243v1 GCF_001073155.1_ASM107315v1 GCF_001588805.1_ASM158880v1 GCF_001588725.1_ASM158872v1 GCF_001074855.1_ASM107485v1 GCF_001074805.1_ASM107480v1 GCF_001074295.1_ASM107429v1 GCF_001…
Streptococcus pneumoniae	Included	GCF_001165645.1_6899_6_11 GCF_001301235.1_7553_5_92 GCF_900023305.1_11822_8_35 GCF_000334815.1_ASM33481v1 GCF_900036585.1_12718_5_65 GCF_001124265.1_6983_5_4 GCF_900032795.1_11860_5_66 GCF_001093065.1_6999_3_6 GCF_900028625.1_12754_2_84 GCF_001101325.1_6841_7_15 GCF_001112025.1_6925_5_15 GCF_900020595.1_11861_1_48 GCF_900030155.1_12673_7_87 GCF_001138165.1_6664_1_14 GCF_001585985.1_ASM158598v1 GC…
Streptococcus pseudopneumoniae	Included	GCF_001070705.1_ASM107070v1 GCF_001070715.1_ASM107071v1 GCF_001070375.1_ASM107037v1 GCF_001070405.1_ASM107040v1 GCF_001069865.1_ASM106986v1 GCF_001070035.1_ASM107003v1 GCF_001070805.1_ASM107080v1 GCF_001070815.1_ASM107081v1 GCF_001304565.1_ASM130456v1 GCF_001304655.1_ASM130465v1 GCF_001074975.1_ASM107497v1 GCF_001076615.1_ASM107661v1 GCF_001076775.1_ASM107677v1 GCF_001073085.1_ASM107308v1 GCF_001…
Streptococcus pyogenes	Included	GCF_000631125.1_Stre_pyog_ABC020057449_V1 GCF_000630725.1_Stre_pyog_ABC020030925_V1 GCF_000630745.1_Stre_pyog_ABC020029793_V1 GCF_000630665.1_Stre_pyog_ABC020032523_V1 GCF_001039695.1_emm89-1 GCF_001019695.1_ASM101969v1 GCF_001019675.1_ASM101967v1 GCF_001014305.1_ASM101430v1 GCF_001547835.1_ASM154783v1 GCF_001535565.1_ASM153556v1 GCF_000250925.1_ASM25092v1 GCF_000263315.1_SPNS88.2 GCF_000444015.1…
Streptococcus salivarius	Included	GCF_001070595.1_ASM107059v1 GCF_000714445.1_De_Novo_Assembly GCF_001074945.1_ASM107494v1 GCF_000963335.1_ASM96333v1 GCF_000253335.1_ASM25333v1 GCF_000286295.1_SsalK12v1 GCF_000305335.1_ASM30533v1 GCF_000785515.1_ASM78551v1 GCF_000174715.1_ASM17471v1 GCF_000225385.1_ASM22538v2 GCF_000253315.1_ASM25331v1 GCF_001069445.1_ASM106944v1 GCF_000438135.1_MGS79 GCF_000448685.2_ASM44868v2 GCF_000963265.1_AS…
Streptococcus salivarius	Excluded	GCF_000257585.1_ASM25758v1 GCF_001546835.1_ASM154683v2
Streptococcus sanguinis	Included	GCF_000212795.1_ASM21279v1 GCF_000212815.1_ASM21281v1 GCF_000195125.1_ASM19512v1 GCF_000204475.1_ASM20447v1 GCF_000195025.1_ASM19502v1 GCF_000195045.1_ASM19504v1 GCF_000194945.1_ASM19494v1 GCF_000194965.1_ASM19496v1 GCF_000212835.1_ASM21283v1 GCF_000212855.1_ASM21285v1 GCF_001589015.1_ASM158901v1 GCF_001593525.1_ASM159352v1 GCF_001588895.1_ASM158889v1 GCF_001588875.1_ASM158887v1 GCF_001588715.1_A…
Streptococcus sanguinis	Excluded	GCF_000963345.1_ASM96334v1 GCF_000963285.1_ASM96328v1
Streptococcus sobrinus	Included	GCF_000228345.1_SMUT2-NEX_10-373 GCF_000228305.1_SMUT2-NEX_8-366 GCF_000228325.1_SMUT2-NEX_9-367 GCF_000228245.1_SMUT2-NEX_5-355 GCF_000228265.1_SMUT2-NEX_6-357 GCF_000228425.1_SMUT2-NEX_25-381 GCF_000228445.1_SMUT2-NEX_34-384 GCF_000686605.1_ASM68660v1 GCF_000467915.2_ASM46791v2 GCF_000228685.1_SMUT6-NEX_7-215 GCF_000228665.1_SMUT6-NEX_1-200 GCF_000228585.1_SMUT5-NEX_2-160 GCF_000228545.1_SMUT4-…
Streptococcus sobrinus	Excluded	GCF_000228385.1_SMUT2-NEX_12-376 GCF_000228185.1_SMUT2-NEX_1-348
Streptococcus suis	Included	GCF_900058725.1_7114_5_96 GCF_900058735.1_7054_7_21 GCF_900058685.1_5749_1_9 GCF_900058695.1_7114_5_58 GCF_900058715.1_7114_5_88 GCF_900058505.1_8337_6_81 GCF_900058515.1_8525_5_57 GCF_000947435.1_Velvet_assembly GCF_000947395.1_Velvet_assembly GCF_000947495.1_Velvet_assembly GCF_000947455.1_Velvet_assembly GCF_000947555.1_Velvet_assembly GCF_900061435.1_8525_5_17 GCF_900059495.1_8337_6_31 GCF_90…
Streptococcus suis	Excluded	GCF_001069165.1_ASM106916v1
Tropheryma whipplei	Included	GCF_000359365.1_ASM35936v1 GCF_000359245.2_G164 GCF_000359385.1_ASM35938v1 GCF_000359265.2_G165 GCF_000359325.1_ASM35932v1 GCF_000346105.2_ASM34610v2 GCF_000359165.2_G159 GCF_000359185.2_G160 GCF_000359285.2_G166 GCF_000007485.1_ASM748v1 GCF_000196075.1_ASM19607v1 GCF_000346085.2_ASM34608v2 GCF_000359345.1_ASM35934v1 GCF_000359205.2_G161 GCF_000359225.2_G162 GCF_000359405.1_ASM35940v1 GCF_0003593…
Vibrio alginolyticus	Included	GCF_001306845.1_ASM130684v1 GCF_001267615.1_ASM126761v1 GCF_001306875.1_ASM130687v1 GCF_001306785.1_ASM130678v1 GCF_000467145.1_ASM46714v1 GCF_000834085.1_ASM83408v1 GCF_000962815.1_ASM96281v1 GCF_001270205.1_ASM127020v1 GCF_000176055.1_ASM17605v1 GCF_000341445.1_VibrioE0666 GCF_000354175.2_ASM35417v2 GCF_001306825.1_ASM130682v1 GCF_001010935.1_ASM101093v1 GCF_001013315.1_ASM101331v1 GCF_00127371…
Vibrio alginolyticus	Excluded	GCF_001267945.1_ASM126794v1
Vibrio campbellii	Included	GCF_001185515.1_ASM118551v1 GCF_000818315.1_ASM81831v1 GCF_000818335.1_ASM81833v1 GCF_001185275.1_ASM118527v1 GCF_000400205.1_ASM40020v1 GCF_000400345.1_ASM40034v1 GCF_000464435.1_ASM46443v1 GCF_000772655.1_ASM77265v1 GCF_000818355.1_V_campbellii_051011E_1.0 GCF_000017705.1_ASM1770v1 GCF_000259875.1_ASM25987v1 GCF_001185385.1_ASM118538v1 GCF_000818235.1_V_campbellii_051011G_1.0 GCF_000818295.1_AS…
Vibrio cholerae	Included	GCF_000221345.1_ASM22134v1 GCF_000220785.1_ASM22078v2 GCF_000220765.2_ASM22076v3 GCF_000220745.2_ASM22074v3 GCF_000174335.1_ASM17433v1 GCF_000174315.1_ASM17431v1 GCF_000174295.1_ASM17429v1 GCF_001254335.1_5174_6_4 GCF_001254535.1_4056_5_5 GCF_001253695.1_5174_8_2 GCF_001253575.1_4056_2_8 GCF_001254055.1_5174_7_3 GCF_000788855.1_ASM78885v1 GCF_000788755.1_ASM78875v1 GCF_000788775.1_ASM78877v1 GCF_…
Vibrio cyclitrophicus	Included	GCF_000256405.1_Vibcyclo-ZF-205_1.0 GCF_000256285.1_Vibcyclo-ZF-28_1.0 GCF_000256425.1_Vibcyclo-ZF-255_1.0 GCF_000256305.1_Vibcyclo-ZF-30_1.0 GCF_000256365.1_Vibcyclo-ZF-170_1.0 GCF_000473545.1_HGAP GCF_000256605.1_Vibcyclo-FF-160_1.0 GCF_000256135.1_Vibcyclo-1F-175_1.0 GCF_000256165.1_Vibcyclo-1F-273_1.0 GCF_000256185.1_Vibcyclo-1F-289_1.0 GCF_000256325.1_Vibcyclo-ZF-65_1.0 GCF_000247005.1_Vibcy…
Vibrio harveyi	Included	GCF_001185565.1_ASM118556v1 GCF_001185575.1_ASM118557v1 GCF_001185465.1_ASM118546v1 GCF_001185495.1_ASM118549v1 GCF_001185405.1_ASM118540v1 GCF_001185455.1_ASM118545v1 GCF_000834095.1_ASM83409v1 GCF_001050875.1_ASM105087v1 GCF_001185585.1_ASM118558v1 GCF_001185645.1_ASM118564v1 GCF_001591145.1_ASM159114v1 GCF_001558435.1_ASM155843v1 GCF_001557945.1_ASM155794v1 GCF_001557775.1_ASM155777v1 GCF_0015…
Vibrio parahaemolyticus	Included	GCF_000491035.1_S060 GCF_000491055.1_S058 GCF_000522005.2_vpEKP026 GCF_000490955.1_S065 GCF_000490995.1_S063 GCF_000491015.1_S062 GCF_001267595.1_ASM126759v1 GCF_001267625.1_ASM126762v1 GCF_001023105.1_ASM102310v1 GCF_001023155.1_ASM102315v1 GCF_001188035.1_ASM118803v1 GCF_001188135.1_ASM118813v1 GCF_001188185.1_ASM118818v1 GCF_001244315.1_ASM124431v1 GCF_000489795.1_S133 GCF_000489815.1_S132 GCF…
Vibrio splendidus	Included	GCF_001557875.1_ASM155787v1 GCF_000272325.1_Vib-FF-6 GCF_001558015.1_ASM155801v1 GCF_000272345.1_Vib-1F-157 GCF_001557765.1_ASM155776v1 GCF_000272125.1_Vib-ZF-90 GCF_000272225.1_Vib-ZS-139 GCF_000272245.1_Vib-5S-101 GCF_000272265.1_Vib-FF-500 GCF_001306195.1_ASM130619v1 GCF_000222625.1_ASM22262v2 GCF_000256485.1_Vsplend_12F01_1.0 GCF_000272105.1_Vib-12E03 GCF_001557855.1_ASM155785v1 GCF_001558055…
Vibrio vulnificus	Included	GCF_000788345.1_ASM78834v1 GCF_000959745.1_ASM95974v1 GCF_000764895.1_ASM76489v1 GCF_000788315.1_ASM78831v1 GCF_000743165.1_ASM74316v1 GCF_000746665.1_ASM74666v1 GCF_000743115.1_ASM74311v1 GCF_000743155.1_ASM74315v1 GCF_000959755.1_ASM95975v1 GCF_000959765.1_ASM95976v1 GCF_001471465.1_ASM147146v1 GCF_001558515.1_ASM155851v1 GCF_001591065.1_ASM159106v1 GCF_001471415.1_ASM147141v1 GCF_001471305.1_A…
Xanthomonas axonopodis	Included	GCF_000266725.1_Xam678 GCF_000266745.1_IBSBF2667 GCF_000266565.1_UG43 GCF_000266685.1_Xam669 GCF_000266705.1_Xam672 GCF_000266665.1_Xam668 GCF_000266125.1_IBSBF2819 GCF_000266105.1_IBSBF2818 GCF_000266065.1_IBSBF280 GCF_000266045.1_IBSBF278 GCF_000265985.1_IBSBF2539 GCF_000265965.1_IBSBF2538 GCF_000265945.1_IBSBF2346 GCF_000265565.1_UA303 GCF_000265585.1_UA226 GCF_000007165.1_ASM716v1 GCF_0002259…
Xanthomonas campestris	Included	GCF_000834675.1_ASM83467v1 GCF_000972745.1_ASM97274v1 GCF_000802365.1_NCPPB2877_E1.0 GCF_000802405.1_NCPPB3753_E1.0 GCF_000403575.1_20121031 GCF_000723725.1_XVIT GCF_001186415.1_ASM118641v1 GCF_001186465.1_ASM118646v1 GCF_001372255.1_B1459 GCF_001266525.1_CFSAN033088 GCF_001266535.1_CFSAN033089 GCF_001276975.1_XANT001-SEQ-2-ASM-1 GCF_001264465.1_CFSAN033086 GCF_000070605.1_ASM7060v1 GCF_000221965…
Xanthomonas citri	Included	GCF_001028285.2_ASM102828v2 GCF_000961475.1_ASM96147v1 GCF_001494675.1_ASX_PRJEB7163_v1 GCF_000825385.1_XAC3612 GCF_000825405.1_XACLE3 GCF_000825345.1_XAC3607 GCF_000825365.1_XACLH37 GCF_000825305.1_XACG117 GCF_000825325.1_XACS581 GCF_000825265.1_XACJK4 GCF_001489275.1_ASX_N_PRJEB7155_v1 GCF_001496535.1_ASX_M_PRJEB7156_v1 GCF_000825445.1_XACLG97 GCF_001497855.1_AWS_PRJEB7165_v1 GCF_001492055.1_AS…
Xanthomonas oryzae	Included	GCF_001042795.1_ASM104279v1 GCF_001042815.1_ASM104281v1 GCF_001042745.1_ASM104274v1 GCF_001021915.1_ASM102191v1 GCF_001042735.1_ASM104273v1 GCF_000940825.1_ASM94082v1 GCF_000948075.1_ASM94807v1 GCF_001042835.1_ASM104283v1 GCF_001466505.1_ASM146650v1 GCF_001277045.1_XANT002-SEQ-2-ASM-1 GCF_000168315.3_ASM16831v3 GCF_000212775.1_ASM21277v2 GCF_000482445.1_ASM48244v1 GCF_000007385.1_ASM738v1 GCF_000…
Xanthomonas perforans	Included	GCF_001009765.1_v1 GCF_001009705.1_ASM100970v1 GCF_001009745.1_v1 GCF_001009675.1_v1 GCF_001009685.1_v1 GCF_001009545.1_ASM100954v1 GCF_001009665.1_v1 GCF_001009795.1_v1 GCF_001009935.1_ASM100993v1 GCF_001009885.1_ASM100988v1 GCF_001009865.1_ASM100986v1 GCF_001009395.1_v1 GCF_001009405.1_v1 GCF_001009445.1_v1 GCF_001009465.1_v1 GCF_000192045.1_ASM19204v1 GCF_001009385.1_ASM100938v1
Xanthomonas perforans	Excluded	GCF_001009785.1_ASM100978v1
Xylella fastidiosa	Included	GCF_000698825.1_ASM69882v1 GCF_000732705.1_ASM73270v1 GCF_000698805.1_ASM69880v1 GCF_000506905.1_X._fastidiosa_6c GCF_000567985.1_Xylella_fastidiosa_Mul-MD GCF_000466025.1_Red_Oak_Large_Contigs GCF_000506405.1_X._fastidiosa_32 GCF_000767565.1_ASM76756v1 GCF_000811965.1_ASM81196v1 GCF_001572105.1_ASM157210v1 GCF_001549765.1_XFAS001-SEQ-2-ASM-1 GCF_001469395.1_XYFPCFBP8073 GCF_001469345.1_XYFPCFBP8…
Xylella fastidiosa	Excluded	GCF_000576405.1_Wufong-1
Yersinia enterocolitica	Included	GCF_001222745.1_4976_1_10 GCF_001222805.1_4976_1_1 GCF_001221085.1_5116_2_5 GCF_001221145.1_4976_2_10 GCF_001222105.1_5116_2_1 GCF_001222265.1_4976_3_3 GCF_001222285.1_4976_3_2 GCF_001222305.1_5103_7_2 GCF_001222445.1_4976_6_3 GCF_001121425.1_8016_2_68 GCF_001135745.1_8016_2_62 GCF_001135865.1_4976_3_4 GCF_001125285.1_5116_3_4 GCF_001125325.1_5103_7_5 GCF_001220825.1_4976_2_9 GCF_001220745.1_4976…
Yersinia frederiksenii	Included	GCF_001157485.1_4821_6_3 GCF_001158365.1_5139_5_1 GCF_001151185.1_4821_8_8 GCF_001155565.1_4840_6_2 GCF_001147425.1_4821_5_9 GCF_001150525.1_4840_7_2 GCF_001142745.1_4821_6_5 GCF_001147045.1_4821_5_5 GCF_001171065.1_4840_6_7 GCF_001218185.1_4821_8_1 GCF_001319985.1_4821_5_10 GCF_001319585.1_4821_6_7 GCF_001319565.1_4821_6_6 GCF_001319525.1_4840_7_4 GCF_001222845.1_4840_8_10 GCF_001090165.1_4821_6…
Yersinia pestis	Included	GCF_000323625.1_ASM32362v1 GCF_000323465.1_ASM32346v1 GCF_000323485.1_ASM32348v1 GCF_000323525.1_ASM32352v1 GCF_001294895.1_ASM129489v1 GCF_000268825.1_ASM26882v1 GCF_000324345.1_ASM32434v1 GCF_001294825.1_ASM129482v1 GCF_000323385.1_ASM32338v1 GCF_000255755.1_ASM25575v1 GCF_000186725.1_ASM18672v1 GCF_000013825.1_ASM1382v1 GCF_000018805.1_ASM1880v1 GCF_000022805.1_ASM2280v1 GCF_001294885.1_ASM129…
Yersinia pestis	Excluded	GCF_001294975.1_ASM129497v1
Yersinia pseudotuberculosis	Included	GCF_001319885.1_4840_7_11 GCF_000754965.1_YAQ GCF_000834295.1_ASM83429v1 GCF_000613105.1_CEB14_0017 GCF_000750315.1_ASM75031v1 GCF_000403745.1_B-7195 GCF_000511675.1_ASM51167v1 GCF_000344055.1_ASM34405v1 GCF_000834355.1_ASM83435v1 GCF_000834375.1_ASM83437v1 GCF_001172325.1_5139_3_2 GCF_001220805.1_5139_3_4 GCF_001150985.1_5139_2_3 GCF_001157205.1_5139_3_9 GCF_001166025.1_5139_2_10 GCF_001136125.1…
